# Supplementary material for: Understanding how digital mental health interventions can be optimised to improve longer term sustainability: Findings from a causal mediation analysis of the CONEMO trials
Source: PLOS Glob Public Health. 2025 Jul 1;5(7):e0004537. doi: 10.1371/journal.pgph.0004537 (PMC12212485; doi:10.1371/journal.pgph.0004537)
Supplement: S3 File — (XLSX) [file pgph.0004537.s003.xlsx]

## Sheet: Sheet1
Variable name	Description	Lable
idps	Patient identifier
country	Country trial took place	1=Lima, 2=Sao Paulo
cluster	Cluster	Village cluster for Sao Paulo trial only
age_bl	Age
colleagues_bl	Turn to friends/colleagues for support	0=no; 1=yes
medication_bl	Medication use for an empotional problem	0=no; 1=yes
phqtotal_6m	PHQ-9 score at six months
trial_arm	Trial arm	0=control; 1=intervention
education_bl	Number of years of formal education
phq_bl	PHQ-9 score at baseline
mobile_bl	Mobile phone use
m1_findsappdiff	Participant finds app easy to use without difficulty	0=no; 1=yes
m2_aactivities	Activities completed	0=none; 1=some; 2=most
m3_badsf	BAD-sf score at three months
recover_6m	Outcome: PHQ-9 symptoms reduce by 50%	0=no; 1=yes
