# Supplementary material for: Understanding how digital mental health interventions can be optimised to improve longer term sustainability: Findings from a causal mediation analysis of the CONEMO trials
Source: PLOS Glob Public Health. 2025 Jul 1;5(7):e0004537. doi: 10.1371/journal.pgph.0004537 (PMC12212485; doi:10.1371/journal.pgph.0004537)
Supplement: S4 File — (CSV) [file pgph.0004537.s004.csv]

idps	country	cluster	age_bl	colleagues_bl	medication_bl	phqtotal_6m	trial_arm	education_bl	phq_bl	mobile_bl	badsf_bl	m3_badsf	m2_activities	m1_findsappdiff	recover_6m
5930145	1	3 celso Daniel	48	Sim	Não	6	1	15	13	10	22	20	2	1	1
18510115	1	18 Velha Curuça	52	Não	Não	9	0	9	19	1	22	32	0	0	1
18530004	1	18 Velha Curuça	51	Sim	Não	14	0	11	16	0	15	17	0	0	0
5950047	1	5 Inácio Monteiro	66	Sim	Não	1	0	5	10	0	32	47	0	0	1
7600118	1	7 Jardim Copa	46	Sim	Sim	5	1	15	11	7	9	36	2	1	1
20560041	1	20 Vila Santana	63	Sim	Sim	4	0	3	14	1	31	27	0	0	1
10600069	1	10 Nova Curuça	51	Sim	Não	1	0	8	14	3	25	26	0	0	1
19590093	1	19 Vila Ramos	48	Não	Sim	16	1	10	18	2	24	30	0	1	0
20560013	1	20 Vila Santana	57	Sim	Não	14	0	11	16	0	22	29	0	0	0
3950094	1	3 celso Daniel	48	Sim	Sim	8	1	8	17	6	21	24	1	1	1
10600004	1	10 Nova Curuça	60	Sim	Sim	0	0	8	15	4	41	21	0	0	1
2580059	1	2 Carlos gentile de Melo	42	Sim	Não	1	0	17	23	4	24	26	0	0	1
10600072	1	10 Nova Curuça	79	Sim	Não	2	0	5	11	0	22	27	0	0	1
9540078	1	9 Jardim Robru II	65	Sim	Não	4	1	8	14	1	36	49	2	1	1
10540060	1	10 Nova Curuça	53	Sim	Não	8	0	7	14	0	18	17	0	0	0
11530255	1	11 Pedro J Nunes	50	Sim	Sim	11	0	6	12	0	20	26	0	0	0
19540009	1	19 Vila Ramos	51	Sim	Não	11	1	11	23	3	22	20	2	0	1
6580069	1	6 Jardim Campos	63	Sim	Não	16	1	11	16	2	21	28	0	0	0
14460132	1	14 Santa Inês	64	Sim	Não	9	0	2	17	0	21	26	0	0	0
16900072	1	16 Silva Teles	49	Sim	Sim	22	1	5	18	8	18	20	2	0	0
7900076	1	7 Jardim Copa	36	Não	Não	7	1	11	14	7	13	23	2	1	1
5950030	1	5 Inácio Monteiro	36	Sim	Sim	17	0	11	19	2	24	17	0	0	0
9600083	1	9 Jardim Robru II	64	Sim	Não	22	1	8	27	0	27	30	0	0	0
6580068	1	6 Jardim Campos	67	Sim	Não	8	1	4	25	0	8	20	0	1	1
16580009	1	16 Silva Teles	64	Sim	Não	6	1	8	12	9	24	21	2	1	1
11530211	1	11 Pedro J Nunes	56	Sim	Sim	11	0	11	13	4	19	13	0	0	0
6580094	1	6 Jardim Campos	48	Sim	Sim	9	1	7	16	11	26	22	1	1	0
10540097	1	10 Nova Curuça	68	Sim	Não	4	0	6	14	7	22	30	0	0	1
8940050	1	8 Jardim Fanganiello	59	Sim	Sim	12	0	11	12	4	13	18	0	0	0
5950112	1	5 Inácio Monteiro	32	Sim	Sim	23	0	11	14	8	12	16	0	0	0
2580007	1	2 Carlos gentile de Melo	46	Sim	Não	8	0	7	18	4	26	23	0	0	1
5930140	1	5 Inácio Monteiro	56	Sim	Não	4	0	8	20	0	15	22	0	0	1
14530056	1	14 Santa Inês	53	Sim	Não	16	0	11	21	5	20	21	0	0	0
20440197	1	20 Vila Santana	57	Sim	Não	11	0	11	12	1	24	22	0	0	0
2580047	1	2 Carlos gentile de Melo	53	Sim	Não	15	0	8	10	4	27	37	0	0	0
15930010	1	15 Santo Estevão	65	Sim	Não	4	1	10	11	2	30	33	1	0	1
7540128	1	7 Jardim Copa	58	Sim	Não	9	1	11	13	6	40	28	2	1	0
2430018	1	2 Carlos gentile de Melo	36	Sim	Sim	3	0	8	22	3	14	22	0	0	1
12590083	1	12 Primeiro de Outubro	52	Sim	Sim	14	0	11	26	9	4	8	0	0	0
3950105	1	3 celso Daniel	38	Sim	Não	16	1	5	21	8	7	14	2	1	0
5540004	1	5 Inácio Monteiro	60	Sim	Não	3	0	4	17	7	35	26	0	0	1
8940038	1	8 Jardim Fanganiello	63	Sim	Sim	10	0	10	12	8	33	28	0	0	0
5930002	1	5 Inácio Monteiro	52	Sim	Não	23	0	4	16	0	18	8	0	0	0
12590139	1	12 Primeiro de Outubro	52	Sim	Não	9	0	6	15	3	14	29	0	0	0
5950138	1	5 Inácio Monteiro	56	Sim	Não	14	0	11	15	7	10	40	0	0	0
18520116	1	18 Velha Curuça	35	Sim	Não	2	0	11	11	0	20	21	0	0	1
17560024	1	17 Térsio Ventura	56	Sim	Sim	19	0	11	12	6	24	24	0	0	0
2960012	1	2 Carlos gentile de Melo	54	Sim	Não	6	0	7	18	6	30	26	0	0	1
19590121	1	19 Vila Ramos	52	Sim	Não	1	1	16	15	9	29	37	1	1	1
10600045	1	10 Nova Curuça	57	Sim	Não	12	0	5	15	1	15	22	0	0	0
5950129	1	5 Inácio Monteiro	63	Sim	Sim	10	0	3	11	0	28	28	0	0	0
12920061	1	12 Primeiro de Outubro	56	Não	Sim	12	0	4	17	3	17	19	0	0	0
17550054	1	17 Térsio Ventura	61	Sim	Sim	15	0	7	20	3	15	21	0	0	0
17560087	1	17 Térsio Ventura	59	Não	Sim	18	0	7	22	7	22	27	0	0	0
5950050	1	5 Inácio Monteiro	50	Não	Não	17	0	9	15	5	12	21	0	0	0
18510160	1	18 Velha Curuça	38	Sim	Não	5	0	4	13	2	20	17	0	0	1
4440062	1	4 Dom João Nery	22	Sim	Não	7	1	11	14	3	20	16	1	1	1
3480069	1	3 celso Daniel	52	Sim	Não	0	1	3	19	8	30	32	1	1	1
2900008	1	2 Carlos gentile de Melo	45	Sim	Sim	13	0	7	11	6	27	32	0	0	0
3950088	1	3 celso Daniel	38	Sim	Não	5	1	4	25	4	4	13	2	1	1
5950064	1	5 Inácio Monteiro	26	Sim	Não	3	0	10	13	10	31	32	0	0	1
12590092	1	12 Primeiro de Outubro	61	Não	Não	3	0	5	10	1	28	28	0	0	1
2580025	1	2 Carlos gentile de Melo	53	Sim	Sim	12	0	10	11	5	21	16	0	0	0
1530078	1	1 Adão Manoel	49	Sim	Não	4	1	8	12	2	27	24	2	1	1
14460065	1	14 Santa Inês	46	Não	Não	1	0	11	15	10	20	20	0	0	1
3950029	1	3 celso Daniel	50	Não	Sim	21	1	14	19	8	21	36	2	1	0
4580008	1	4 Dom João Nery	40	Sim	Não	6	1	11	17	0	30	34	2	1	1
10530023	1	10 Nova Curuça	61	Não	Não	8	0	5	22	2	18	23	0	0	1
18510297	1	18 Velha Curuça	46	Sim	Não	0	0	8	17	5	24	23	0	0	1
7540105	1	7 Jardim Copa	47	Sim	Sim	12	1	13	19	8	14	16	1	1	0
5540012	1	5 Inácio Monteiro	59	Sim	Não	8	0	7	15	0	25	22	0	0	0
3500029	1	3 celso Daniel	36	Sim	Não	4	1	11	12	9	19	23	1	1	1
6430010	1	6 Jardim Campos	32	Não	Não	3	1	8	21	3	17	18	2	1	1
14460113	1	14 Santa Inês	40	Sim	Não	0	0	11	13	5	39	24	0	0	1
12920010	1	12 Primeiro de Outubro	42	Sim	Sim	4	0	8	20	5	15	28	0	0	1
9940001	1	9 Jardim Robru II	59	Sim	Não	9	1	4	14	9	26	26	2	1	0
8910145	1	8 Jardim Fanganiello	40	Não	Não	1	0	3	13	0	32	48	0	0	1
5510003	1	5 Inácio Monteiro	46	Sim	Não	21	0	5	16	5	14	26	0	0	0
14460107	1	14 Santa Inês	30	Não	Sim	21	0	11	24	8	0	9	0	0	0
2430038	1	2 Carlos gentile de Melo	50	Sim	Não	3	0	4	13	1	36	3	0	0	1
1600073	1	1 Adão Manoel	54	Sim	Sim	1	1	11	20	7	28	38	1	1	1
12590095	1	12 Primeiro de Outubro	44	Não	Sim	17	0	10	22	2	18	10	0	0	0
8940082	1	8 Jardim Fanganiello	59	Sim	Não	8	0	5	11	3	6	28	0	0	0
6580065	1	6 Jardim Campos	69	Sim	Não	7	1	2	11	1	23	30	0	0	0
16960043	1	16 Silva Teles	54	Sim	Sim	15	1	9	10	7	18	20	1	1	0
18510120	1	18 Velha Curuça	45	Sim	Sim	3	0	10	13	0	27	26	0	0	1
11530017	1	11 Pedro J Nunes	36	Sim	Não	11	0	11	18	6	26	28	0	0	0
16960001	1	16 Silva Teles	56	Sim	Não	6	1	8	13	4	23	24	1	1	1
3950060	1	3 celso Daniel	52	Sim	Não	5	1	4	17	2	31	17	1	1	1
16580008	1	16 Silva Teles	59	Sim	Não	2	1	4	10	9	24	34	2	1	1
19480179	1	19 Vila Ramos	52	Sim	Sim	21	1	8	27	1	16	16	2	0	0
18510122	1	18 Velha Curuça	48	Sim	Não	0	0	13	14	7	20	39	0	0	1
19560101	1	19 Vila Ramos	66	Não	Sim	22	1	4	17	2	26	23	1	1	0
14460064	1	14 Santa Inês	52	Sim	Sim	6	0	10	14	10	20	14	0	0	1
2960053	1	2 Carlos gentile de Melo	51	Sim	Não	3	0	8	11	4	12	28	0	0	1
15500125	1	15 Santo Estevão	64	Sim	Não	4	1	11	19	7	18	18	1	1	1
15500060	1	15 Santo Estevão	47	Sim	Sim	12	1	11	21	9	20	26	2	1	0
8480018	1	8 Jardim Fanganiello	55	Sim	Não	13	0	4	16	4	29	30	0	0	0
1530007	1	1 Adão Manoel	46	Sim	Sim	12	1	8	22	8	18	25	2	0	0
17500114	1	17 Térsio Ventura	63	Sim	Sim	15	0	2	17	1	24	30	0	0	0
3480091	1	3 celso Daniel	64	Sim	Sim	16	1	5	24	6	22	15	0	1	0
10530015	1	10 Nova Curuça	64	Sim	Sim	13	0	5	19	0	24	27	0	0	0
8480144	1	8 Jardim Fanganiello	57	Sim	Não	3	0	7	11	2	43	40	0	0	1
6580031	1	6 Jardim Campos	41	Sim	Não	5	1	11	13	9	22	22	2	1	1
20440256	1	20 Vila Santana	65	Sim	Sim	17	0	5	8	0	27	26	0	0	0
10540022	1	10 Nova Curuça	39	Sim	Não	7	0	6	18	6	24	22	0	0	1
1530040	1	1 Adão Manoel	56	Sim	Não	23	1	11	18	5	17	28	1	1	0
1600132	1	1 Adão Manoel	54	Sim	Sim	8	1	4	25	7	6	26	1	1	1
9590068	1	9 Jardim Robru II	37	Sim	Sim	17	1	8	23	1	16	31	1	0	0
12920002	1	12 Primeiro de Outubro	51	Sim	Não	0	0	5	22	3	39	35	0	0	1
19480183	1	19 Vila Ramos	49	Não	Sim	6	1	10	15	0	36	34	2	1	1
6570008	1	6 Jardim Campos	57	Não	Não	12	1	3	20	4	23	24	0	1	0
4940080	1	4 Dom João Nery	46	Sim	Não	1	1	8	14	9	10	14	1	1	1
8480157	1	8 Jardim Fanganiello	43	Sim	Não	16	0	10	25	5	10	8	0	0	0
3040013	1	3 celso Daniel	57	Sim	Sim	16	1	2	15	7	17	25	2	1	0
3950162	1	3 celso Daniel	44	Não	Sim	12	1	14	20	8	22	28	1	1	0
7540071	1	7 Jardim Copa	42	Sim	Não	9	1	16	13	7	28	25	0	1	0
12920039	1	12 Primeiro de Outubro	67	Sim	Não	15	0	1	16	8	12	26	0	0	0
7510021	1	7 Jardim Copa	41	Sim	Não	2	1	15	12	2	39	50	2	1	1
4910157	1	4 Dom João Nery	77	Sim	Não	2	1	5	12	1	20	24	0	0	1
4440020	1	4 Dom João Nery	49	Sim	Sim	12	1	10	20	0	20	18	1	1	0
18540005	1	18 Velha Curuça	54	Não	Não	3	0	5	15	5	23	24	0	0	1
3950223	1	3 celso Daniel	63	Sim	Sim	16	1	2	17	4	28	26	1	1	0
17480001	1	17 Térsio Ventura	58	Não	Não	7	0	9	21	4	15	25	0	0	1
18510294	1	18 Velha Curuça	56	Não	Sim	22	0	7	22	0	14	22	0	0	0
7510056	1	7 Jardim Copa	52	Não	Não	6	1	6	13	0	32	16	1	0	1
10540090	1	10 Nova Curuça	66	Não	Não	8	0	11	15	2	27	36	0	0	0
12920021	1	12 Primeiro de Outubro	43	Sim	Não	3	0	11	20	8	17	14	0	0	1
8500045	1	8 Jardim Fanganiello	61	Sim	Não	24	0	4	27	5	18	16	0	0	0
20430074	1	20 Vila Santana	78	Sim	Não	8	0	4	16	1	21	29	0	0	1
7510062	1	7 Jardim Copa	52	Sim	Não	9	1	11	11	7	12	28	0	0	0
19470025	1	19 Vila Ramos	56	Sim	Sim	15	1	11	24	0	18	27	2	1	0
3950129	1	3 celso Daniel	58	Sim	Sim	13	1	11	19	8	21	20	1	1	0
16580073	1	16 Silva Teles	31	Não	Não	6	1	11	14	6	8	26	2	1	1
18510136	1	18 Velha Curuça	67	Sim	Não	8	0	2	17	1	15	12	0	0	1
8940077	1	8 Jardim Fanganiello	55	Sim	Não	21	0	8	18	3	15	12	0	0	0
12920049	1	12 Primeiro de Outubro	61	Sim	Sim	1	0	4	24	0	28	31	0	0	1
12590035	1	12 Primeiro de Outubro	51	Sim	Sim	10	0	11	19	0	25	18	0	0	0
15480058	1	15 Santo Estevão	80	Não	Não	24	1	4	24	0	18	22	1	0	0
13920036	1	13 Profeta Jeremias	60	Sim	Não	14	1	4	16	0	24	34	0	0	0
13590026	1	13 Profeta Jeremias	55	Sim	Não	9	1	8	13	7	24	14	1	1	0
3480125	1	3 celso Daniel	66	Sim	Não	16	1	12	13	9	18	27	0	1	0
17560140	1	17 Térsio Ventura	58	Sim	Sim	12	0	3	13	2	28	28	0	0	0
9540051	1	9 Jardim Robru II	72	Não	Não	2	1	5	11	2	33	33	1	1	1
9600099	1	9 Jardim Robru II	47	Sim	Não	8	1	2	18	4	28	28	1	1	1
7600030	1	7 Jardim Copa	46	Sim	Não	12	1	5	19	6	17	14	2	0	0
15480100	1	15 Santo Estevão	54	Sim	Sim	23	1	6	19	7	14	19	1	1	0
16900075	1	16 Silva Teles	60	Não	Sim	23	1	10	14	0	4	39	2	1	0
17500133	1	17 Térsio Ventura	80	Sim	Sim	5	0	5	16	1	33	34	0	0	1
12920040	1	12 Primeiro de Outubro	73	Sim	Não	17	0	2	15	6	6	10	0	0	0
4910027	1	4 Dom João Nery	57	Sim	Sim	7	1	11	13	6	27	42	2	1	0
14600151	1	14 Santa Inês	51	Sim	Não	7	0	6	12	0	36	24	0	0	0
8940215	1	8 Jardim Fanganiello	50	Sim	Não	7	0	3	13	9	28	16	0	0	0
18540029	1	18 Velha Curuça	77	Não	Não	10	0	5	16	0	32	29	0	0	0
4940130	1	4 Dom João Nery	61	Sim	Sim	16	1	4	18	4	22	27	2	0	0
6580025	1	6 Jardim Campos	68	Sim	Não	13	1	7	10	3	27	38	0	0	0
14460055	1	14 Santa Inês	51	Sim	Não	21	0	4	20	7	21	10	0	0	0
16460100	1	16 Silva Teles	50	Sim	Sim	12	1	11	19	5	14	18	1	0	0
19480228	1	19 Vila Ramos	60	Sim	Sim	14	1	11	27	6	28	30	1	1	0
6570074	1	6 Jardim Campos	64	Sim	Não	7	1	5	14	0	32	26	1	1	1
7600037	1	7 Jardim Copa	55	Sim	Sim	20	1	10	19	9	20	14	2	1	0
8940116	1	8 Jardim Fanganiello	58	Sim	Não	9	0	11	14	8	27	23	0	0	0
20430099	1	20 Vila Santana	65	Sim	Não	3	0	4	19	2	21	22	0	0	1
20440250	1	20 Vila Santana	65	Não	Sim	4	0	3	14	7	12	19	0	0	1
11420159	1	11 Pedro J Nunes	49	Sim	Sim	17	0	8	21	0	23	20	0	0	0
10590004	1	10 Nova Curuça	72	Sim	Não	12	0	2	17	0	19	25	0	0	0
9590090	1	9 Jardim Robru II	63	Não	Não	10	1	3	16	0	24	22	0	0	0
10540019	1	10 Nova Curuça	47	Sim	Não	12	0	7	12	5	22	45	0	0	0
14600067	1	14 Santa Inês	56	Sim	Não	2	0	8	13	8	25	17	0	0	1
20430108	1	20 Vila Santana	64	Sim	Não	4	0	7	12	1	41	32	0	0	1
18520078	1	18 Velha Curuça	47	Sim	Não	9	0	5	19	4	36	44	0	0	1
20430078	1	20 Vila Santana	62	Sim	Não	1	0	4	13	0	22	20	0	0	1
7600157	1	7 Jardim Copa	64	Sim	Não	0	1	11	21	0	18	38	1	1	1
10600065	1	10 Nova Curuça	70	Não	Não	7	0	11	14	0	24	37	0	0	1
6580020	1	6 Jardim Campos	51	Sim	Sim	23	1	6	26	8	29	9	0	0	0
10600059	1	10 Nova Curuça	63	Sim	Sim	5	0	7	12	2	34	24	0	0	1
2430035	1	2 Carlos gentile de Melo	64	Sim	Não	11	0	4	12	3	13	23	0	0	0
10540053	1	10 Nova Curuça	84	Sim	Não	7	0	2	10	0	22	32	0	0	0
10540040	1	10 Nova Curuça	66	Não	Sim	24	0	11	25	0	17	17	0	0	0
11460180	1	11 Pedro J Nunes	59	Não	Sim	23	0	4	17	3	16	17	0	0	0
17560157	1	17 Térsio Ventura	60	Sim	Sim	13	0	14	26	1	16	30	0	0	1
10530028	1	10 Nova Curuça	63	Sim	Sim	20	0	15	19	9	30	16	0	0	0
18520011	1	18 Velha Curuça	80	Não	Não	4	0	4	12	1	32	22	0	0	1
17430031	1	17 Térsio Ventura	73	Sim	Sim	18	0	11	19	2	39	30	0	0	0
19480140	1	19 Vila Ramos	57	Sim	Sim	14	1	9	24	9	11	18	2	1	0
17500008	1	17 Térsio Ventura	72	Sim	Sim	7	0	8	14	2	22	19	0	0	1
17550102	1	17 Térsio Ventura	50	Sim	Não	0	0	11	11	7	40	45	0	0	1
19480202	1	19 Vila Ramos	42	Sim	Sim	14	1	5	15	4	32	22	0	0	0
11530059	1	11 Pedro J Nunes	54	Sim	Não	9	0	7	13	1	26	25	0	0	0
17500061	1	17 Térsio Ventura	70	Sim	Não	10	0	10	11	9	12	30	0	0	0
20560053	1	20 Vila Santana	72	Sim	Não	10	0	4	21	0	39	31	0	0	1
19920004	1	19 Vila Ramos	54	Sim	Não	2	1	11	13	0	33	37	2	1	1
19480041	1	19 Vila Ramos	59	Sim	Não	17	1	4	20	0	31	25	2	0	0
2960070	1	2 Carlos gentile de Melo	58	Sim	Não	10	0	11	13	7	27	28	0	0	0
10540001	1	10 Nova Curuça	65	Sim	Não	4	0	1	13	0	21	38	0	0	1
16960060	1	2 Carlos gentile de Melo	46	Sim	Não	14	0	7	15	9	30	22	0	0	0
19920016	1	19 Vila Ramos	71	Sim	Não	5	1	5	11	7	42	49	1	1	1
13560019	1	13 Profeta Jeremias	70	Não	Não	18	1	8	20	5	11	11	1	0	0
16510023	1	16 Silva Teles	61	Sim	Não	6	1	4	23	0	9	20	1	1	1
14600277	1	14 Santa Inês	62	Sim	Sim	11	0	3	20	6	10	22	0	0	0
8940098	1	8 Jardim Fanganiello	28	Sim	Não	2	0	17	12	10	12	20	0	0	1
16460108	1	16 Silva Teles	67	Sim	Não	13	1	4	12	3	22	23	1	0	0
19560130	1	19 Vila Ramos	58	Sim	Não	3	1	3	10	0	21	35	1	1	1
6430003	1	6 Jardim Campos	42	Sim	Não	6	1	10	16	4	10	28	1	1	1
7600074	1	7 Jardim Copa	76	Sim	Não	7	1	3	15	0	18	26	1	0	1
12920102	1	12 Primeiro de Outubro	36	Não	Não	14	0	8	16	0	6	7	0	0	0
1460440	1	1 Adão Manoel	58	Sim	Sim	20	1	5	21	4	33	17	0	0	0
8910005	1	8 Jardim Fanganiello	59	Sim	Não	7	0	4	12	0	34	25	0	0	0
18520119	1	18 Velha Curuça	86	Sim	Sim	13	0	2	17	0	27	19	0	0	0
15930018	1	15 Santo Estevão	69	Sim	Não	6	1	10	14	6	29	37	2	1	1
9590054	1	9 Jardim Robru II	31	Sim	Não	22	1	13	21	10	16	11	1	1	0
4910172	1	4 Dom João Nery	47	Sim	Não	16	1	11	18	6	22	16	1	1	0
6430041	1	6 Jardim Campos	49	Não	Sim	23	1	4	23	0	7	21	2	0	0
12590091	1	12 Primeiro de Outubro	68	Sim	Sim	9	0	7	16	0	28	38	0	0	0
8940030	1	8 Jardim Fanganiello	69	Sim	Não	6	0	4	16	1	18	18	0	0	1
8910099	1	8 Jardim Fanganiello	40	Não	Não	6	0	7	12	6	10	20	0	0	1
4910033	1	4 Dom João Nery	56	Sim	Não	19	1	4	20	0	28	34	1	1	0
8910081	1	8 Jardim Fanganiello	37	Sim	Sim	5	0	13	11	5	12	19	0	0	1
8500053	1	8 Jardim Fanganiello	42	Sim	Sim	12	0	11	11	10	24	23	0	0	0
15950013	1	15 Santo Estevão	78	Sim	Não	6	1	3	23	1	23	24	1	0	1
7600115	1	7 Jardim Copa	69	Sim	Sim	0	1	5	20	9	26	39	1	1	1
3500071	1	3 celso Daniel	49	Sim	Não	0	1	12	15	10	24	44	1	1	1
5950118	1	5 Inácio Monteiro	61	Sim	Não	13	0	11	16	10	18	31	0	0	0
5950017	1	5 Inácio Monteiro	42	Sim	Sim	16	0	8	19	7	20	22	0	0	0
12560022	1	12 Primeiro de Outubro	69	Sim	Não	7	0	4	15	2	20	25	0	0	1
16960075	1	16 Silva Teles	71	Sim	Não	4	1	7	15	7	26	30	2	1	1
16580058	1	16 Silva Teles	69	Sim	Não	10	1	2	16	1	39	28	0	0	0
15500222	1	15 Santo Estevão	63	Sim	Sim	4	1	11	15	0	34	32	2	1	1
16510012	1	16 Silva Teles	47	Sim	Não	5	1	3	18	2	27	22	2	1	1
4440036	1	4 Dom João Nery	66	Sim	Não	18	1	4	20	8	27	15	1	1	0
2960025	1	2 Carlos gentile de Melo	55	Sim	Sim	10	0	5	22	4	14	19	0	0	1
16960164	1	16 Silva Teles	44	Sim	Não	5	1	5	12	6	25	18	2	1	1
9540079	1	9 Jardim Robru II	64	Sim	Não	5	1	5	11	0	16	33	1	1	1
8940049	1	8 Jardim Fanganiello	58	Não	Sim	14	0	2	19	5	10	32	0	0	0
16960084	1	16 Silva Teles	65	Sim	Sim	24	1	11	24	4	22	18	0	1	0
16960153	1	16 Silva Teles	81	Sim	Não	4	1	5	13	0	16	23	1	0	1
3040020	1	3 celso Daniel	60	Não	Sim	18	1	9	16	2	30	20	0	1	0
8480053	1	8 Jardim Fanganiello	40	Sim	Sim	7	0	4	14	8	16	21	0	0	1
14530007	1	14 Santa Inês	69	Sim	Não	14	0	8	18	1	20	33	0	0	0
2960023	1	2 Carlos gentile de Melo	65	Sim	Não	10	0	5	16	0	25	18	0	0	0
1600114	1	1 Adão Manoel	56	Sim	Não	22	1	5	19	1	12	34	1	0	0
13590037	1	13 Profeta Jeremias	62	Sim	Não	13	1	8	13	2	12	24	1	0	0
6570047	1	6 Jardim Campos	67	Sim	Não	7	1	3	10	0	23	23	2	1	0
4940042	1	4 Dom João Nery	61	Sim	Sim	1	1	11	17	1	35	34	2	1	1
8480012	1	8 Jardim Fanganiello	46	Não	Sim	1	0	5	15	10	12	25	0	0	1
9540060	1	9 Jardim Robru II	37	Sim	Não	4	1	11	20	9	18	16	1	1	1
11530072	1	11 Pedro J Nunes	28	Sim	Não	3	0	11	15	7	20	24	0	0	1
7540074	1	7 Jardim Copa	58	Sim	Sim	14	1	4	14	3	16	17	1	0	0
9540031	1	9 Jardim Robru II	59	Sim	Não	3	1	4	14	1	24	24	0	1	1
14600138	1	14 Santa Inês	56	Sim	Não	11	0	11	20	5	26	36	0	0	0
11420106	1	11 Pedro J Nunes	51	Sim	Sim	8	0	11	15	3	18	18	0	0	0
2960076	1	2 Carlos gentile de Melo	52	Sim	Sim	9	0	7	14	0	22	33	0	0	0
5510053	1	5 Inácio Monteiro	41	Sim	Não	14	0	5	10	8	16	23	0	0	0
5930142	1	5 Inácio Monteiro	48	Não	Não	16	0	8	13	0	19	24	0	0	0
7540068	1	7 Jardim Copa	65	Sim	Não	6	1	5	13	3	24	34	1	1	1
14900059	1	14 Santa Inês	44	Sim	Não	13	0	5	13	8	22	29	0	0	0
15500233	1	15 Santo Estevão	61	Sim	Não	6	1	8	12	9	36	42	1	1	1
6570056	1	6 Jardim Campos	48	Não	Sim	15	1	5	26	1	9	18	1	1	0
3500037	1	3 celso Daniel	54	Sim	Não	10	1	11	15	8	26	40	1	1	0
18510162	1	18 Velha Curuça	70	Não	Não	6	0	4	21	1	19	21	0	0	1
7510111	1	7 Jardim Copa	49	Sim	Não	13	1	4	11	8	22	35	1	1	0
1600064	1	1 Adão Manoel	77	Sim	Não	5	1	4	17	2	28	35	1	0	1
14460051	1	14 Santa Inês	59	Sim	Não	13	0	11	19	3	17	20	0	0	0
18510135	1	18 Velha Curuça	43	Sim	Sim	12	0	8	20	6	17	10	0	0	0
3500018	1	3 celso Daniel	54	Sim	Não	8	1	7	10	6	36	44	2	1	0
1460312	1	1 Adão Manoel	54	Sim	Não	3	1	7	12	5	35	21	1	1	1
6570038	1	6 Jardim Campos	54	Sim	Não	19	1	4	19	1	14	26	0	0	0
1460457	1	1 Adão Manoel	47	Sim	Não	9	1	8	12	5	10	15	1	1	0
1600125	1	1 Adão Manoel	46	Sim	Não	3	1	4	15	5	13	37	1	1	1
14600095	1	14 Santa Inês	21	Sim	Não	16	0	10	18	9	22	32	0	0	0
8910063	1	8 Jardim Fanganiello	43	Sim	Não	1	0	6	11	7	26	49	0	0	1
14900034	1	14 Santa Inês	59	Sim	Não	9	0	2	17	1	16	20	0	0	0
1560029	1	1 Adão Manoel	50	Sim	Não	6	1	4	15	2	27	29	0	0	1
11530065	1	11 Pedro J Nunes	47	Sim	Não	12	0	11	11	0	17	20	0	0	0
12560054	1	12 Primeiro de Outubro	56	Sim	Não	6	0	8	10	7	35	25	0	0	0
6580054	1	6 Jardim Campos	59	Sim	Sim	16	1	4	20	6	24	13	1	1	0
13590002	1	13 Profeta Jeremias	52	Sim	Sim	10	1	11	10	8	33	26	1	0	0
17500003	1	17 Térsio Ventura	56	Sim	Não	0	0	4	14	0	31	34	0	0	1
9590059	1	9 Jardim Robru II	66	Não	Não	2	1	11	15	0	28	29	0	1	1
20440122	1	20 Vila Santana	54	Não	Não	10	0	4	20	0	25	30	0	0	1
12560070	1	12 Primeiro de Outubro	69	Sim	Sim	8	0	5	15	1	24	21	0	0	0
6430005	1	6 Jardim Campos	53	Não	Não	9	1	2	10	1	26	37	0	1	0
3500019	1	3 celso Daniel	28	Não	Sim	11	1	6	18	8	22	30	1	1	0
4560025	1	4 Dom João Nery	38	Sim	Não	7	1	11	21	5	18	26	2	1	1
9600009	1	9 Jardim Robru II	56	Não	Não	20	1	11	16	3	26	29	0	1	0
5950127	1	5 Inácio Monteiro	41	Sim	Não	2	0	6	24	5	29	28	0	0	1
6430023	1	6 Jardim Campos	76	Sim	Não	7	1	4	13	4	31	51	1	1	0
1530035	1	1 Adão Manoel	54	Sim	Sim	8	1	8	17	6	29	42	2	1	1
10540021	1	10 Nova Curuça	49	Sim	Não	15	0	5	14	2	24	23	0	0	0
14580006	1	14 Santa Inês	70	Sim	Sim	13	0	4	18	2	33	39	0	0	0
7600190	1	7 Jardim Copa	63	Sim	Sim	16	1	4	15	5	23	16	1	0	0
5950048	1	5 Inácio Monteiro	59	Sim	Sim	14	0	1	17	8	23	21	0	0	0
17550096	1	17 Térsio Ventura	34	Sim	Não	16	0	13	17	10	21	33	0	0	0
5950107	1	5 Inácio Monteiro	46	Sim	Não	21	0	11	13	9	17	22	0	0	0
14600088	1	14 Santa Inês	32	Sim	Não	4	0	11	17	9	20	21	0	0	1
20570007	1	20 Vila Santana	69	Não	Não	0	0	4	13	2	23	27	0	0	1
9510087	1	9 Jardim Robru II	54	Sim	Sim	13	1	3	14	0	12	14	2	1	0
16960094	1	16 Silva Teles	43	Sim	Sim	18	1	11	20	5	19	21	1	1	0
11530064	1	11 Pedro J Nunes	61	Sim	Sim	12	0	11	14	10	35	28	0	0	0
11420166	1	11 Pedro J Nunes	55	Sim	Sim	12	0	11	15	8	33	31	0	0	0
19480106	1	19 Vila Ramos	67	Sim	Não	19	1	4	16	2	17	31	1	1	0
5950016	1	5 Inácio Monteiro	64	Sim	Sim	16	0	5	15	0	26	27	0	0	0
3500139	1	3 celso Daniel	42	Sim	Não	2	1	3	16	9	23	27	2	1	1
19560104	1	19 Vila Ramos	43	Sim	Não	4	1	5	11	5	21	30	1	1	1
1460443	1	1 Adão Manoel	55	Sim	Não	17	1	7	16	3	20	23	2	1	0
17560158	1	17 Térsio Ventura	55	Sim	Sim	17	0	8	21	7	28	22	0	0	0
10540062	1	10 Nova Curuça	57	Sim	Não	8	0	14	13	8	38	37	0	0	0
4940278	1	4 Dom João Nery	50	Sim	Não	14	1	8	18	7	20	19	2	1	0
15500072	1	15 Santo Estevão	58	Sim	Sim	8	1	7	16	1	13	22	2	1	1
14500021	1	14 Santa Inês	45	Sim	Não	10	0	15	19	10	33	39	0	0	0
14600298	1	14 Santa Inês	58	Não	Sim	8	0	3	20	1	2	6	0	0	1
10600022	1	10 Nova Curuça	64	Não	Sim	13	0	2	18	0	28	21	0	0	0
2960136	1	2 Carlos gentile de Melo	42	Não	Não	4	0	11	10	8	11	16	0	0	1
17550033	1	17 Térsio Ventura	72	Sim	Sim	18	0	2	20	0	19	34	0	0	0
17550034	1	17 Térsio Ventura	64	Sim	Não	15	0	6	15	7	33	26	0	0	0
20430010	1	20 Vila Santana	57	Não	Sim	14	0	2	16	0	16	18	0	0	0
18590005	1	18 Velha Curuça	59	Sim	Sim	12	0	5	18	0	17	14	0	0	0
5930016	1	5 Inácio Monteiro	65	Sim	Não	8	0	1	13	0	34	30	0	0	0
18480085	1	18 Velha Curuça	53	Sim	Não	3	0	4	19	4	28	27	0	0	1
16580075	1	16 Silva Teles	55	Sim	Sim	16	1	8	20	9	17	14	0	1	0
18520070	1	18 Velha Curuça	44	Sim	Sim	13	0	11	24	11	28	8	0	0	0
11460068	1	11 Pedro J Nunes	68	Sim	Não	9	0	8	13	5	12	22	0	0	0
5950029	1	5 Inácio Monteiro	53	Não	Sim	8	0	5	17	0	21	21	0	0	1
19480069	1	19 Vila Ramos	52	Sim	Sim	7	1	11	13	7	20	26	1	1	0
12560053	1	12 Primeiro de Outubro	56	Não	Não	15	0	10	22	1	10	8	0	0	0
19590127	1	19 Vila Ramos	56	Sim	Não	15	1	4	27	6	5	16	0	0	0
15490192	1	15 Santo Estevão	33	Não	Não	15	1	13	13	9	26	24	1	1	0
15500226	1	15 Santo Estevão	42	Sim	Não	17	1	5	21	9	16	23	1	1	0
14900084	1	14 Santa Inês	47	Sim	Não	4	0	7	22	10	8	34	0	0	1
17500057	1	17 Térsio Ventura	48	Sim	Sim	17	0	11	14	11	23	16	0	0	0
16580003	1	16 Silva Teles	34	Sim	Não	14	1	8	15	8	15	16	1	1	0
9600103	1	9 Jardim Robru II	61	Sim	Não	13	1	6	27	5	33	24	0	1	1
6430045	1	6 Jardim Campos	50	Sim	Sim	13	1	11	14	7	12	22	1	1	0
6570031	1	6 Jardim Campos	69	Não	Não	15	1	4	15	1	24	21	0	1	0
8940078	1	8 Jardim Fanganiello	36	Não	Não	4	0	5	24	8	16	26	0	0	1
19560109	1	19 Vila Ramos	66	Sim	Sim	3	1	11	26	9	17	31	2	1	1
14600094	1	14 Santa Inês	69	Sim	Sim	3	0	4	10	2	18	30	0	0	1
8910029	1	8 Jardim Fanganiello	47	Sim	Sim	17	0	13	13	2	18	22	0	0	0
4580006	1	4 Dom João Nery	68	Sim	Não	13	1	4	16	1	31	26	0	0	0
3950017	1	3 celso Daniel	39	Sim	Não	10	1	11	19	5	19	10	1	1	0
3950022	1	3 celso Daniel	62	Sim	Não	5	1	4	18	3	33	33	0	1	1
6430028	1	6 Jardim Campos	38	Sim	Sim	2	1	5	15	5	16	27	1	1	1
2430045	1	2 Carlos gentile de Melo	67	Sim	Sim	13	0	4	24	3	22	31	0	0	0
10530016	1	10 Nova Curuça	43	Sim	Sim	4	0	9	14	6	25	22	0	0	1
9590067	1	9 Jardim Robru II	38	Sim	Não	2	1	11	14	6	16	34	1	1	1
8940073	1	8 Jardim Fanganiello	62	Sim	Não	14	0	6	24	3	13	24	0	0	0
1560129	1	1 Adão Manoel	49	Sim	Não	2	1	5	10	9	30	28	2	1	1
14900103	1	14 Santa Inês	52	Sim	Não	12	0	8	19	6	13	17	0	0	0
6430046	1	6 Jardim Campos	54	Sim	Não	11	1	7	11	3	21	24	1	1	0
5930063	1	5 Inácio Monteiro	34	Sim	Não	7	0	5	16	7	19	16	0	0	1
8910013	1	8 Jardim Fanganiello	53	Sim	Sim	14	0	8	17	8	27	14	0	0	0
1460061	1	1 Adão Manoel	62	Sim	Não	13	1	5	11	5	18	22	1	1	0
4940003	1	4 Dom João Nery	68	Sim	Não	4	1	4	11	7	31	37	1	1	1
12920027	1	12 Primeiro de Outubro	67	Não	Não	9	0	13	10	2	38	28	0	0	0
17550057	1	17 Térsio Ventura	53	Sim	Sim	13	0	8	26	6	18	26	0	0	1
18520048	1	18 Velha Curuça	61	Sim	Não	4	0	4	15	3	26	23	0	0	1
8940254	1	8 Jardim Fanganiello	55	Sim	Não	4	0	4	21	4	32	18	0	0	1
7560028	1	7 Jardim Copa	37	Sim	Não	3	1	11	10	8	25	30	1	1	1
15480087	1	15 Santo Estevão	56	Não	Sim	19	1	7	21	9	14	26	1	1	0
6570044	1	6 Jardim Campos	69	Sim	Não	0	1	5	13	1	38	39	0	0	1
9510099	1	9 Jardim Robru II	59	Sim	Não	23	1	11	16	4	20	22	1	1	0
7600120	1	7 Jardim Copa	81	Sim	Não	4	1	4	10	2	32	29	0	0	1
9540054	1	9 Jardim Robru II	53	Sim	Não	13	1	4	16	2	23	14	1	0	0
8940192	1	8 Jardim Fanganiello	65	Sim	Não	10	0	4	16	4	26	34	0	0	0
16460110	1	16 Silva Teles	67	Sim	Não	2	1	4	15	7	16	22	2	1	1
12560039	1	12 Primeiro de Outubro	38	Sim	Sim	10	0	3	18	8	22	20	0	0	0
2580011	1	2 Carlos gentile de Melo	52	Sim	Não	0	0	4	11	5	34	30	0	0	1
9540065	1	9 Jardim Robru II	47	Sim	Não	5	1	7	14	2	36	34	1	0	1
13560028	1	13 Profeta Jeremias	67	Sim	Não	10	1	7	14	7	18	28	1	1	0
1600039	1	1 Adão Manoel	24	Sim	Não	4	1	11	13	9	23	15	2	1	1
4940238	1	4 Dom João Nery	62	Não	Não	23	1	4	24	3	16	16	2	1	0
8940064	1	8 Jardim Fanganiello	58	Sim	Não	8	0	10	10	6	6	13	0	0	0
10510002	1	10 Nova Curuça	53	Sim	Sim	9	0	7	15	7	18	17	0	0	0
10540074	1	10 Nova Curuça	68	Sim	Não	0	0	3	10	6	29	23	0	0	1
4910108	1	4 Dom João Nery	55	Sim	Sim	14	1	11	23	6	5	28	1	1	0
4940180	1	4 Dom João Nery	58	Sim	Não	4	1	2	12	8	12	7	1	0	1
16960093	1	16 Silva Teles	66	Sim	Não	8	1	4	13	1	12	18	2	0	0
8910009	1	8 Jardim Fanganiello	59	Sim	Sim	15	0	5	11	8	15	19	0	0	0
1530068	1	1 Adão Manoel	39	Sim	Não	17	1	11	20	6	6	17	1	1	0
18510266	1	18 Velha Curuça	77	Sim	Não	9	0	8	22	0	24	30	0	0	1
11470006	1	11 Pedro J Nunes	70	Sim	Sim	6	0	16	16	5	40	21	0	0	1
11420160	1	11 Pedro J Nunes	59	Sim	Sim	11	0	8	21	9	21	34	0	0	0
15490075	1	15 Santo Estevão	61	Não	Sim	19	1	2	20	4	14	9	1	0	0
16960036	1	16 Silva Teles	72	Sim	Não	0	1	4	11	1	33	40	1	0	1
8480164	1	8 Jardim Fanganiello	69	Sim	Não	7	0	4	14	2	16	14	0	0	1
9540076	1	9 Jardim Robru II	60	Sim	Não	1	1	11	13	10	38	30	2	1	1
13920013	1	13 Profeta Jeremias	57	Sim	Não	3	1	9	15	8	38	40	0	1	1
13590224	1	13 Profeta Jeremias	52	Sim	Não	15	1	9	15	5	31	34	1	1	0
18510339	1	18 Velha Curuça	57	Sim	Sim	13	0	8	16	6	18	32	0	0	0
14460088	1	14 Santa Inês	63	Sim	Sim	12	0	7	10	9	30	36	0	0	0
3950055	1	3 celso Daniel	45	Sim	Não	14	1	10	18	7	18	31	2	1	0
3930006	1	3 celso Daniel	36	Sim	Sim	15	1	11	18	8	12	15	1	0	0
14500038	1	14 Santa Inês	62	Sim	Não	1	0	9	18	9	34	46	0	0	1
13590027	1	13 Profeta Jeremias	76	Sim	Sim	3	1	4	12	0	26	28	0	0	1
5930066	1	5 Inácio Monteiro	33	Sim	Sim	2	0	17	11	0	32	26	0	0	1
12920045	1	12 Primeiro de Outubro	51	Sim	Não	9	0	7	20	4	28	25	0	0	1
15450020	1	15 Santo Estevão	64	Sim	Não	14	1	1	21	0	18	31	0	0	0
12920085	1	12 Primeiro de Outubro	64	Sim	Não	10	0	4	17	6	25	25	0	0	0
4910050	1	4 Dom João Nery	52	Sim	Sim	13	1	11	13	10	19	20	2	1	0
15500179	1	15 Santo Estevão	38	Sim	Não	6	1	11	16	9	15	30	2	1	1
1460269	1	1 Adão Manoel	55	Sim	Sim	4	1	11	10	9	20	26	2	1	1
13920021	1	13 Profeta Jeremias	52	Sim	Não	1	1	11	14	2	32	24	1	1	1
11420105	1	11 Pedro J Nunes	72	Não	Sim	24	0	2	24	0	29	26	0	0	0
4500016	1	4 Dom João Nery	41	Sim	Sim	8	1	11	12	7	32	26	1	1	0
20430059	1	20 Vila Santana	63	Sim	Não	20	0	11	7	7	28	33	0	0	0
13590148	1	13 Profeta Jeremias	46	Não	Não	9	1	14	19	9	19	26	1	1	1
10540124	1	10 Nova Curuça	54	Não	Sim	20	0	11	15	0	30	19	0	0	0
4580012	1	4 Dom João Nery	65	Sim	Não	6	1	4	12	8	18	18	2	0	1
12590132	1	12 Primeiro de Outubro	36	Sim	Sim	18	0	6	18	8	16	24	0	0	0
9910016	1	9 Jardim Robru II	56	Não	Não	11	1	6	20	1	26	27	2	1	0
12560059	1	12 Primeiro de Outubro	72	Sim	Não	1	0	1	14	4	33	28	0	0	1
17550025	1	17 Térsio Ventura	37	Sim	Não	9	0	16	15	7	22	29	0	0	0
1500010	1	1 Adão Manoel	43	Sim	Não	4	1	15	11	9	18	42	2	1	1
1530178	1	1 Adão Manoel	53	Sim	Não	9	1	13	16	0	26	29	2	1	0
12560027	1	12 Primeiro de Outubro	55	Sim	Sim	11	0	3	17	4	18	3	0	0	0
3480090	1	3 celso Daniel	63	Sim	Sim	2	1	11	10	4	40	44	0	1	1
19560081	1	19 Vila Ramos	53	Sim	Sim	0	1	4	14	8	42	35	1	1	1
1530029	1	1 Adão Manoel	49	Sim	Sim	6	1	5	15	3	28	34	1	1	1
14600083	1	14 Santa Inês	50	Sim	Não	15	0	16	24	8	16	18	0	0	0
14500020	1	14 Santa Inês	59	Sim	Não	4	0	10	19	6	15	27	0	0	1
15500202	1	15 Santo Estevão	41	Sim	Não	0	1	11	12	10	30	19	1	1	1
15950004	1	15 Santo Estevão	48	Sim	Não	15	1	8	11	6	24	31	1	1	0
17500147	1	17 Térsio Ventura	53	Sim	Não	10	0	8	16	10	24	13	0	0	0
16900076	1	16 Silva Teles	46	Sim	Não	6	1	11	11	7	28	36	2	1	0
9590040	1	9 Jardim Robru II	34	Sim	Não	10	1	11	14	5	14	22	2	1	0
20440222	1	20 Vila Santana	46	Sim	Não	3	0	17	13	8	41	46	0	0	1
19560108	1	19 Vila Ramos	48	Sim	Sim	8	1	7	12	2	31	33	2	1	0
11420183	1	11 Pedro J Nunes	52	Sim	Não	9	0	11	16	0	32	26	0	0	0
8910077	1	8 Jardim Fanganiello	66	Sim	Sim	0	0	7	15	0	16	28	0	0	1
15500158	1	15 Santo Estevão	22	Sim	Não	8	1	4	12	1	34	32	1	1	0
10600048	1	10 Nova Curuça	41	Sim	Sim	18	0	8	16	7	25	18	0	0	0
4500017	1	4 Dom João Nery	52	Não	Não	4	1	4	14	7	28	22	1	1	1
11460174	1	11 Pedro J Nunes	58	Sim	Não	10	0	7	13	2	24	25	0	0	0
20430083	1	20 Vila Santana	57	Sim	Não	10	0	8	23	7	21	18	0	0	1
12920012	1	12 Primeiro de Outubro	50	Sim	Não	6	0	4	14	1	44	40	0	0	1
9590051	1	9 Jardim Robru II	50	Sim	Não	8	1	8	24	4	14	41	2	1	1
19480210	1	19 Vila Ramos	67	Sim	Não	6	1	15	16	9	16	20	2	1	1
9600098	1	9 Jardim Robru II	52	Sim	Não	12	1	8	14	2	29	19	2	1	0
15490186	1	15 Santo Estevão	51	Sim	Não	11	1	8	16	6	17	22	2	1	0
3500028	1	3 celso Daniel	51	Sim	Não	8	1	6	15	7	15	20	1	1	0
9600047	1	9 Jardim Robru II	79	Sim	Não	7	1	2	14	0	37	27	1	1	1
6570053	1	6 Jardim Campos	54	Sim	Não	0	1	8	15	7	22	26	1	1	1
13920029	1	13 Profeta Jeremias	44	Sim	Sim	8	1	18	15	8	10	29	1	1	0
8940020	1	8 Jardim Fanganiello	49	Não	Não	9	0	6	19	7	12	6	0	0	1
20440178	1	20 Vila Santana	47	Sim	Não	4	0	13	22	0	38	42	0	0	1
14460057	1	14 Santa Inês	42	Não	Sim	17	0	4	12	6	17	20	0	0	0
15490138	1	15 Santo Estevão	51	Sim	Não	15	1	17	13	7	13	19	1	1	0
3950041	1	3 celso Daniel	39	Sim	Sim	9	1	11	25	9	12	33	1	1	1
18510289	1	18 Velha Curuça	40	Sim	Sim	7	0	17	13	8	26	35	0	0	0
4440108	1	4 Dom João Nery	53	Sim	Não	10	1	11	21	2	17	15	1	1	1
18510172	1	18 Velha Curuça	40	Sim	Não	0	0	7	16	8	19	32	0	0	1
16530031	1	16 Silva Teles	42	Sim	Sim	13	1	8	18	7	22	18	1	1	0
12920046	1	12 Primeiro de Outubro	45	Sim	Não	3	0	11	18	8	30	30	0	0	1
20600001	1	20 Vila Santana	69	Sim	Não	17	0	2	13	7	28	20	0	0	0
2580046	1	2 Carlos gentile de Melo	46	Sim	Não	7	0	11	10	6	27	22	0	0	0
3040028	1	3 celso Daniel	60	Sim	Sim	18	1	8	12	0	15	21	1	1	0
2960127	1	2 Carlos gentile de Melo	61	Não	Sim	12	0	11	21	0	24	34	0	0	0
20590004	1	20 Vila Santana	67	Sim	Não	15	0	4	13	0	26	21	0	0	0
16960172	1	16 Silva Teles	60	Não	Sim	18	1	4	14	6	27	33	1	1	0
14530184	1	14 Santa Inês	30	Sim	Não	18	0	8	20	7	19	0	0	0	0
16510014	1	16 Silva Teles	54	Sim	Sim	22	1	10	24	0	16	11	1	1	0
3040012	1	3 celso Daniel	83	Sim	Não	13	1	4	13	0	33	38	0	0	0
1510005	1	1 Adão Manoel	59	Sim	Não	17	1	4	10	6	12	22	1	0	0
12590161	1	12 Primeiro de Outubro	52	Não	Sim	11	0	9	22	7	14	10	0	0	1
4910138	1	4 Dom João Nery	68	Sim	Não	4	1	4	10	9	28	42	1	1	1
7540036	1	7 Jardim Copa	35	Sim	Não	12	1	11	13	6	25	18	1	0	0
2580010	1	2 Carlos gentile de Melo	52	Sim	Sim	10	0	5	14	0	26	24	0	0	0
13560002	1	13 Profeta Jeremias	42	Sim	Não	4	1	1	20	9	22	30	1	1	1
8910094	1	8 Jardim Fanganiello	35	Sim	Não	13	0	11	18	9	16	28	0	0	0
13560049	1	13 Profeta Jeremias	67	Sim	Sim	11	1	9	16	7	29	23	2	1	0
5510049	1	5 Inácio Monteiro	49	Não	Sim	8	0	5	11	4	20	28	0	0	0
2960092	1	2 Carlos gentile de Melo	53	Sim	Sim	6	0	16	10	7	27	28	0	0	0
19560106	1	19 Vila Ramos	47	Sim	Não	1	1	1	15	3	25	28	1	1	1
14600133	1	14 Santa Inês	54	Sim	Não	14	0	5	19	2	15	24	0	0	0
15500178	1	15 Santo Estevão	57	Sim	Sim	3	1	11	12	6	23	30	1	1	1
12920037	1	12 Primeiro de Outubro	64	Sim	Sim	5	0	11	15	4	34	48	0	0	1
3930066	1	3 celso Daniel	55	Não	Sim	12	1	7	11	3	28	24	0	0	0
15950006	1	15 Santo Estevão	65	Sim	Sim	11	1	5	27	5	21	17	2	1	1
7560005	1	7 Jardim Copa	62	Sim	Não	6	1	14	11	5	20	36	1	1	0
6960008	1	6 Jardim Campos	37	Não	Não	8	1	11	21	3	20	26	1	1	1
7540037	1	7 Jardim Copa	49	Sim	Não	2	1	6	17	7	20	32	1	1	1
1460333	1	1 Adão Manoel	55	Sim	Não	13	1	4	17	10	31	27	1	1	0
5930128	1	5 Inácio Monteiro	50	Sim	Não	0	0	11	12	9	47	48	0	0	1
8910001	1	8 Jardim Fanganiello	36	Sim	Não	5	0	11	10	11	28	30	0	0	1
12920112	1	12 Primeiro de Outubro	37	Sim	Sim	14	0	18	21	10	15	31	0	0	0
4910087	1	4 Dom João Nery	46	Sim	Não	1	1	5	11	9	18	36	1	1	1
6580028	1	6 Jardim Campos	54	Sim	Não	10	1	10	13	7	38	29	1	1	0
13560013	1	13 Profeta Jeremias	42	Sim	Não	8	1	6	12	0	24	28	1	1	0
3040003	1	3 celso Daniel	69	Sim	Não	5	1	6	10	7	30	22	2	1	1
17500090	1	17 Térsio Ventura	68	Sim	Sim	8	0	11	11	1	33	28	0	0	0
12920001	1	12 Primeiro de Outubro	35	Sim	Não	4	0	7	13	7	23	23	0	0	1
5950084	1	5 Inácio Monteiro	56	Sim	Sim	13	0	2	22	7	31	21	0	0	0
15490213	1	15 Santo Estevão	43	Não	Não	9	1	18	21	7	10	28	2	1	1
15480074	1	15 Santo Estevão	55	Sim	Sim	18	1	11	22	3	30	15	0	1	0
5510007	1	5 Inácio Monteiro	45	Sim	Sim	14	0	11	24	4	19	22	0	0	0
8900002	1	8 Jardim Fanganiello	60	Sim	Sim	18	0	4	15	4	18	20	0	0	0
2960131	1	2 Carlos gentile de Melo	72	Sim	Não	5	0	5	11	5	23	24	0	0	1
9590097	1	9 Jardim Robru II	79	Sim	Não	1	1	2	12	0	34	47	2	0	1
17550039	1	17 Térsio Ventura	74	Sim	Não	11	0	4	18	1	36	28	0	0	0
5930053	1	5 Inácio Monteiro	68	Não	Não	3	0	3	13	0	33	43	0	0	1
1900015	1	1 Adão Manoel	78	Sim	Sim	10	1	5	12	9	30	22	1	0	0
17560136	1	17 Térsio Ventura	63	Sim	Não	10	0	11	11	8	30	23	0	0	0
12920096	1	12 Primeiro de Outubro	78	Sim	Não	6	0	5	13	0	26	30	0	0	1
18510147	1	18 Velha Curuça	57	Sim	Não	1	0	11	19	8	27	31	0	0	1
1460222	1	1 Adão Manoel	44	Sim	Sim	21	1	8	24	10	5	13	1	1	0
11420056	1	11 Pedro J Nunes	54	Não	Não	11	0	8	10	11	17	21	0	0	0
16960169	1	16 Silva Teles	57	Sim	Sim	2	1	4	17	7	29	32	1	1	1
20440261	1	20 Vila Santana	64	Sim	Não	10	0	4	10	0	25	28	0	0	0
8910147	1	8 Jardim Fanganiello	65	Não	Não	17	0	4	13	0	22	33	0	0	0
2960086	1	2 Carlos gentile de Melo	63	Não	Não	2	0	11	16	0	19	28	0	0	1
10590012	1	10 Nova Curuça	57	Sim	Não	6	0	11	11	4	34	32	0	0	0
2430111	1	2 Carlos gentile de Melo	51	Sim	Não	7	0	7	17	2	18	19	0	0	1
14600105	1	14 Santa Inês	53	Sim	Não	7	0	4	12	2	23	34	0	0	0
16580006	1	16 Silva Teles	63	Sim	Sim	16	1	11	21	8	13	30	0	1	0
18510217	1	18 Velha Curuça	66	Sim	Não	0	0	8	10	5	36	38	0	0	1
18510321	1	18 Velha Curuça	56	Sim	Sim	19	0	11	22	7	17	24	0	0	0
8910163	1	8 Jardim Fanganiello	59	Não	Sim	22	0	8	9	2	22	17	0	0	0
9910018	1	9 Jardim Robru II	38	Sim	Não	0	1	14	16	10	24	29	1	1	1
19560080	1	19 Vila Ramos	64	Sim	Não	5	1	4	12	2	25	38	1	1	1
13430039	1	13 Profeta Jeremias	49	Sim	Não	11	1	3	18	0	26	21	0	0	0
16460031	1	16 Silva Teles	61	Sim	Não	0	1	7	16	3	22	48	2	1	1
18480052	1	18 Velha Curuça	55	Sim	Não	7	0	11	10	10	36	23	0	0	0
16960161	1	16 Silva Teles	66	Sim	Sim	11	1	11	17	0	23	26	0	0	0
15480102	1	15 Santo Estevão	77	Não	Não	15	1	7	14	1	26	33	0	0	0
13430035	1	13 Profeta Jeremias	54	Sim	Não	9	1	4	16	7	24	28	1	1	0
1600071	1	1 Adão Manoel	44	Sim	Não	5	1	10	14	7	30	32	1	1	1
11420006	1	11 Pedro J Nunes	59	Sim	Sim	11	0	4	23	6	23	22	0	0	1
1460349	1	1 Adão Manoel	51	Sim	Não	21	1	5	16	2	18	18	0	0	0
11490061	1	11 Pedro J Nunes	76	Sim	Não	18	0	4	13	5	32	26	0	0	0
17550016	1	17 Térsio Ventura	62	Sim	Não	6	0	2	11	2	31	33	0	0	0
12590150	1	12 Primeiro de Outubro	52	Não	Sim	5	0	8	13	9	12	20	0	0	1
17550041	1	17 Térsio Ventura	49	Sim	Não	12	0	6	13	0	33	32	0	0	0
5930139	1	5 Inácio Monteiro	56	Sim	Não	2	0	5	18	7	28	23	0	0	1
2580005	1	2 Carlos gentile de Melo	64	Sim	Não	16	0	7	12	10	22	24	0	0	0
14500004	1	14 Santa Inês	58	Não	Não	10	0	7	10	8	28	26	0	0	0
9510012	1	9 Jardim Robru II	68	Sim	Não	5	1	8	13	3	42	38	0	1	1
16960081	1	16 Silva Teles	57	Sim	Não	16	1	8	10	0	25	26	2	1	0
14460036	1	14 Santa Inês	53	Sim	Não	4	0	10	15	8	36	44	0	0	1
20430084	1	20 Vila Santana	30	Sim	Sim	23	0	9	21	4	12	11	0	0	0
11420174	1	11 Pedro J Nunes	60	Sim	Não	18	0	11	24	6	14	9	0	0	0
15500196	1	15 Santo Estevão	46	Sim	Sim	9	1	8	20	8	22	27	1	1	1
10540065	1	10 Nova Curuça	48	Sim	Não	8	0	11	15	5	23	24	0	0	0
15500024	1	15 Santo Estevão	60	Sim	Não	4	1	13	10	0	34	40	1	1	1
15950007	1	15 Santo Estevão	53	Não	Sim	23	1	3	17	0	8	18	1	1	0
5950025	1	5 Inácio Monteiro	25	Não	Sim	10	0	17	11	10	19	15	0	0	0
7560020	1	7 Jardim Copa	71	Sim	Não	11	1	5	15	3	26	27	2	0	0
12590061	1	12 Primeiro de Outubro	54	Sim	Não	7	0	4	13	9	42	52	0	0	0
11530067	1	11 Pedro J Nunes	62	Sim	Não	1	0	6	14	6	24	26	0	0	1
11460075	1	11 Pedro J Nunes	57	Sim	Não	4	0	13	16	7	14	41	0	0	1
10540103	1	10 Nova Curuça	71	Sim	Não	6	0	14	14	2	22	34	0	0	1
15490124	1	15 Santo Estevão	58	Sim	Não	3	1	5	15	8	20	27	2	1	1
12920058	1	12 Primeiro de Outubro	57	Sim	Não	9	0	9	11	10	18	15	0	0	0
12590157	1	12 Primeiro de Outubro	37	Sim	Não	6	0	14	19	8	15	22	0	0	1
7900082	1	7 Jardim Copa	63	Sim	Não	0	1	15	11	8	20	33	2	1	1
15500180	1	15 Santo Estevão	52	Sim	Não	13	1	8	21	9	23	19	1	1	0
15500111	1	15 Santo Estevão	47	Sim	Sim	5	1	8	18	8	19	34	2	1	1
14530011	1	14 Santa Inês	44	Sim	Sim	14	0	4	18	6	32	40	0	0	0
5930083	1	5 Inácio Monteiro	78	Sim	Não	9	0	10	14	9	28	26	0	0	0
15490037	1	15 Santo Estevão	68	Não	Não	16	1	5	15	0	21	20	0	0	0
13920001	1	13 Profeta Jeremias	55	Sim	Não	11	1	5	14	9	20	20	1	1	0
11420156	1	11 Pedro J Nunes	67	Sim	Sim	7	0	5	14	4	24	24	0	0	1
17430072	1	17 Térsio Ventura	57	Sim	Não	3	0	6	21	9	20	20	0	0	1
17550040	1	17 Térsio Ventura	78	Sim	Não	6	0	4	18	1	28	32	0	0	1
5950068	1	5 Inácio Monteiro	81	Sim	Sim	6	0	11	11	2	22	32	0	0	0
20590002	1	20 Vila Santana	66	Sim	Não	5	0	5	14	1	32	29	0	0	1
4940213	1	4 Dom João Nery	50	Sim	Não	6	1	11	20	8	20	13	2	1	1
15490154	1	15 Santo Estevão	50	Sim	Não	4	1	11	24	1	18	23	2	1	1
15500076	1	15 Santo Estevão	46	Sim	Sim	9	1	13	26	7	26	34	1	1	1
13590028	1	13 Profeta Jeremias	64	Sim	Não	3	1	4	12	0	38	38	2	1	1
13920024	1	13 Profeta Jeremias	46	Sim	Não	9	1	14	16	6	4	15	1	1	0
3500072	1	3 celso Daniel	44	Sim	Não	10	1	11	17	7	21	18	2	1	0
7900009	1	7 Jardim Copa	53	Sim	Sim	15	1	13	11	9	14	8	1	1	0
20430019	1	20 Vila Santana	67	Sim	Sim	21	0	11	25	7	21	22	0	0	0
18510168	1	18 Velha Curuça	51	Sim	Não	22	0	17	11	9	20	26	0	0	0
1600130	1	1 Adão Manoel	58	Não	Não	17	1	11	17	0	11	18	2	1	0
3500115	1	3 celso Daniel	47	Não	Sim	10	1	4	27	5	8	20	1	1	1
13560105	1	13 Profeta Jeremias	47	Sim	Sim	13	1	8	20	7	20	38	2	1	0
17550087	1	17 Térsio Ventura	63	Sim	Não	7	0	8	10	0	31	35	0	0	0
11460030	1	11 Pedro J Nunes	54	Sim	Sim	4	0	10	14	8	27	31	0	0	1
4560016	1	4 Dom João Nery	43	Não	Sim	6	1	9	26	8	14	18	1	1	1
12560069	1	12 Primeiro de Outubro	59	Não	Sim	11	0	8	19	0	23	7	0	0	0
19470084	1	19 Vila Ramos	59	Sim	Sim	5	1	8	12	9	25	41	2	1	1
10600010	1	10 Nova Curuça	67	Sim	Não	8	0	11	12	9	33	38	0	0	0
1560128	1	1 Adão Manoel	44	Sim	Não	11	1	8	13	6	34	25	1	1	0
8940159	1	8 Jardim Fanganiello	50	Sim	Não	18	0	5	20	7	0	18	0	0	0
2430120	1	2 Carlos gentile de Melo	36	Sim	Não	10	0	11	15	8	11	14	0	0	0
7510186	1	7 Jardim Copa	66	Sim	Sim	27	1	8	20	0	8	12	0	0	0
15500212	1	15 Santo Estevão	54	Sim	Sim	17	1	17	26	7	21	18	1	1	0
14900098	1	14 Santa Inês	51	Sim	Não	12	0	11	13	4	22	19	0	0	0
6570020	1	6 Jardim Campos	60	Sim	Não	8	1	11	20	2	21	21	1	1	1
11420065	1	11 Pedro J Nunes	55	Sim	Não	1	0	18	10	8	42	33	0	0	1
20430100	1	20 Vila Santana	75	Sim	Não	15	0	4	16	2	19	24	0	0	0
19590116	1	19 Vila Ramos	34	Sim	Não	9	1	7	19	9	30	17	1	1	1
9510082	1	9 Jardim Robru II	56	Não	Não	2	1	17	12	0	20	23	0	1	1
15500057	1	15 Santo Estevão	40	Sim	Não	0	1	9	10	9	20	29	1	1	1
7600181	1	7 Jardim Copa	53	Sim	Não	10	1	8	17	6	26	27	0	1	0
20430080	1	20 Vila Santana	64	Não	Não	7	0	11	11	0	29	32	0	0	0
9590095	1	9 Jardim Robru II	52	Sim	Não	8	1	5	19	6	25	26	0	0	1
20570020	1	20 Vila Santana	33	Sim	Não	3	0	15	15	10	24	29	0	0	1
7560011	1	7 Jardim Copa	49	Não	Não	6	1	9	15	8	24	29	2	1	1
11530107	1	11 Pedro J Nunes	63	Sim	Não	0	0	11	25	4	20	26	0	0	1
10540061	1	10 Nova Curuça	66	Sim	Sim	1	0	5	11	4	39	44	0	0	1
13590225	1	13 Profeta Jeremias	57	Sim	Sim	20	1	17	14	8	20	6	2	1	0
19480103	1	19 Vila Ramos	53	Sim	Sim	6	1	11	21	10	28	25	2	1	1
2430114	1	2 Carlos gentile de Melo	67	Sim	Sim	7	0	4	11	5	31	36	0	0	0
12590174	1	12 Primeiro de Outubro	66	Sim	Sim	12	0	3	18	6	27	24	0	0	0
1560050	1	1 Adão Manoel	54	Não	Sim	14	1	8	12	1	37	30	1	1	0
13590094	1	13 Profeta Jeremias	63	Sim	Não	4	1	5	12	9	15	32	2	1	1
17560178	1	17 Térsio Ventura	67	Sim	Sim	13	0	8	13	1	16	21	0	0	0
11420169	1	11 Pedro J Nunes	58	Sim	Não	4	0	6	13	0	16	22	0	0	1
13590033	1	13 Profeta Jeremias	69	Sim	Não	12	1	14	17	0	20	23	0	1	0
15500059	1	15 Santo Estevão	67	Sim	Sim	6	1	14	13	1	42	26	1	1	1
7600070	1	7 Jardim Copa	73	Sim	Sim	9	1	4	14	7	20	22	2	1	0
11490013	1	11 Pedro J Nunes	55	Sim	Sim	12	0	11	17	6	26	11	0	0	0
11530092	1	11 Pedro J Nunes	57	Sim	Sim	14	0	11	13	8	25	25	0	0	0
8910160	1	8 Jardim Fanganiello	42	Sim	Sim	10	0	17	27	10	15	20	0	0	1
10540080	1	10 Nova Curuça	43	Sim	Sim	23	0	13	14	2	21	37	0	0	0
19590112	1	19 Vila Ramos	64	Sim	Não	0	1	4	13	3	24	32	1	1	1
17510002	1	17 Térsio Ventura	42	Sim	Sim	21	0	14	15	4	16	16	0	0	0
18510301	1	18 Velha Curuça	63	Sim	Sim	3	0	8	15	8	22	23	0	0	1
17480003	1	17 Térsio Ventura	52	Sim	Não	23	0	13	25	6	21	28	0	0	0
11420162	1	11 Pedro J Nunes	46	Não	Não	20	0	11	22	10	19	17	0	0	0
10600032	1	10 Nova Curuça	44	Sim	Sim	13	0	16	23	1	25	1	0	0	0
15490127	1	15 Santo Estevão	50	Sim	Não	12	1	12	14	8	30	27	2	1	0
15490076	1	15 Santo Estevão	53	Sim	Não	5	1	11	11	8	20	28	1	1	1
18510048	1	18 Velha Curuça	46	Sim	Não	2	0	18	17	8	17	24	0	0	1
10530040	1	10 Nova Curuça	69	Sim	Não	5	0	4	19	0	30	30	0	0	1
9600080	1	9 Jardim Robru II	63	Sim	Não	4	1	8	12	0	47	39	1	1	1
11470003	1	11 Pedro J Nunes	70	Sim	Não	9	0	4	16	6	26	21	0	0	0
18480003	1	18 Velha Curuça	70	Sim	Não	14	0	16	13	3	36	35	0	0	0
19470088	1	19 Vila Ramos	31	Sim	Sim	23	1	16	25	9	19	23	1	1	0
13430031	1	13 Profeta Jeremias	57	Sim	Não	4	1	4	16	9	26	32	1	1	1
11530249	1	11 Pedro J Nunes	72	Sim	Não	12	0	10	15	5	27	29	0	0	0
13920023	1	13 Profeta Jeremias	67	Sim	Sim	8	1	9	12	7	18	20	1	1	0
11530270	1	11 Pedro J Nunes	61	Sim	Não	8	0	5	25	0	14	14	0	0	1
13920008	1	13 Profeta Jeremias	67	Sim	Não	6	1	18	11	7	18	34	1	1	0
6570052	1	6 Jardim Campos	54	Sim	Sim	17	1	11	13	0	36	32	2	1	0
12590089	1	12 Primeiro de Outubro	64	Sim	Sim	7	0	11	17	9	18	12	0	0	1
18510031	1	18 Velha Curuça	37	Sim	Não	3	0	14	10	10	21	26	0	0	1
4440035	1	4 Dom João Nery	56	Sim	Não	0	1	6	17	7	9	28	1	1	1
4910055	1	4 Dom João Nery	47	Sim	Não	0	1	8	19	8	25	32	1	1	1
19560131	1	19 Vila Ramos	62	Sim	Não	1	1	11	11	9	24	26	2	1	1
11530212	1	11 Pedro J Nunes	59	Sim	Não	1	0	18	11	7	30	27	0	0	1
10530039	1	10 Nova Curuça	52	Sim	Sim	4	0	14	16	8	28	23	0	0	1
15490181	1	15 Santo Estevão	57	Sim	Não	7	1	11	10	10	40	39	2	1	0
17560117	1	17 Térsio Ventura	62	Sim	Não	1	0	11	11	5	41	49	0	0	1
13590131	1	13 Profeta Jeremias	69	Sim	Sim	8	1	16	15	6	17	29	1	0	0
11420101	1	11 Pedro J Nunes	57	Sim	Não	11	0	18	20	5	23	19	0	0	0
14600262	1	14 Santa Inês	53	Sim	Não	10	0	8	11	9	26	46	0	0	0
19470073	1	19 Vila Ramos	41	Sim	Não	1	1	11	16	8	23	21	1	1	1
14900062	1	14 Santa Inês	45	Sim	Não	12	0	7	12	8	29	34	0	0	0
8910142	1	8 Jardim Fanganiello	53	Sim	Sim	6	0	4	13	8	30	28	0	0	1
10540010	1	10 Nova Curuça	77	Sim	Não	12	0	4	15	5	27	22	0	0	0
20440284	1	20 Vila Santana	60	Sim	Não	17	0	3	13	5	15	17	0	0	0
6440003	1	6 Jardim Campos	73	Sim	Não	9	1	3	10	1	29	23	0	0	0
20440089	1	20 Vila Santana	73	Sim	Não	9	0	10	14	2	38	24	0	0	0
27780340	2	27	44	Sim	Não	16	0	11	13	8	29	29	0	0	0
22720042	2	22	63	Não	Não	16	0	11	17	2	36	30	0	0	0
23760169	2	23	66	Sim	Não	4	0	12	10	0	21	27	0	0	1
22780010	2	22	63	Sim	Não	6	1	8	13	1	42	38	2	1	1
22740417	2	22	54	Sim	Não	7	1	15	11	7	28	35	1	1	0
21730378	2	21	43	Sim	Sim	13	0	8	15	10	28	22	0	0	0
21730626	2	21	60	Sim	Não	12	0	11	14	3	28	32	0	0	0
25820040	2	25	43	Sim	Não	9	1	9	12	7	23	20	1	1	0
22740088	2	22	42	Sim	Não	3	1	11	15	6	28	22	1	1	1
21730714	2	21	53	Não	Não	2	0	9	24	2	28	26	0	0	1
21700023	2	21	67	Sim	Não	0	1	9	12	2	33	44	1	1	1
23760035	2	23	57	Sim	Não	0	1	9	14	3	32	33	1	1	1
22740593	2	22	56	Sim	Não	12	0	6	15	4	32	41	0	0	0
27780199	2	27	74	Sim	Não	10	0	5	10	1	27	40	0	0	0
21700230	2	21	42	Sim	Não	5	1	9	24	9	14	15	1	1	1
21700017	2	21	67	Sim	Não	14	1	8	14	1	26	22	1	0	0
21800717	2	21	62	Sim	Não	7	0	14	13	6	23	28	0	0	0
26720631	2	26	54	Sim	Não	8	1	13	15	5	36	11	1	1	0
21770069	2	21	39	Sim	Sim	12	0	13	19	9	8	10	0	0	0
21800230	2	21	45	Não	Não	7	0	14	14	8	7	20	0	0	1
25770046	2	25	65	Sim	Não	12	1	16	14	1	29	34	1	1	0
22740306	2	22	72	Sim	Não	13	1	12	14	0	25	22	1	1	0
21730446	2	21	65	Não	Não	6	1	1	11	1	24	26	1	0	0
25770236	2	25	67	Sim	Não	5	0	12	13	9	18	18	0	0	1
23760458	2	23	48	Sim	Não	1	1	6	25	4	13	22	2	0	1
25770126	2	25	53	Sim	Não	8	0	14	14	5	26	22	0	0	0
22740310	2	22	53	Sim	Não	11	0	14	12	10	22	46	0	0	0
25770011	2	25	65	Sim	Não	5	1	14	11	6	40	26	1	1	1
21800745	2	21	69	Sim	Não	14	1	17	27	8	24	43	1	0	0
21770247	2	21	67	Sim	Não	6	1	1	10	2	46	30	1	0	0
21800153	2	21	63	Não	Não	3	1	5	20	3	21	40	1	1	1
25770132	2	25	72	Não	Não	14	1	8	12	1	28	26	1	0	0
23760368	2	23	52	Sim	Não	4	0	14	16	9	15	14	0	0	1
23760311	2	23	41	Não	Não	12	0	10	13	3	14	5	0	0	0
22740659	2	22	49	Não	Sim	6	1	7	11	3	14	25	1	1	0
27780027	2	27	51	Sim	Não	15	0	15	13	5	44	23	0	0	0
21730251	2	21	66	Sim	Não	9	1	6	14	1	30	27	0	0	0
23760163	2	23	48	Não	Não	7	0	14	15	3	36	26	0	0	1
22720331	2	22	56	Não	Não	12	1	12	12	5	24	20	1	1	0
21810002	2	21	41	Sim	Não	3	1	14	18	3	28	32	1	1	1
23760058	2	23	61	Sim	Não	8	0	11	11	1	27	34	0	0	0
21700275	2	21	50	Sim	Sim	2	1	14	16	6	20	24	1	1	1
25770085	2	25	59	Sim	Não	6	1	14	10	3	34	24	1	1	0
25770145	2	25	61	Não	Não	7	0	6	16	1	30	24	0	0	1
21730367	2	21	55	Sim	Não	3	1	6	18	6	42	27	1	1	1
21780013	2	21	57	Sim	Não	2	0	14	12	1	22	30	0	0	1
23760442	2	23	55	Não	Não	14	1	6	23	0	20	19	0	0	0
27780470	2	27	47	Sim	Não	6	0	16	10	0	27	39	0	0	0
27780133	2	27	57	Sim	Não	12	0	13	15	1	13	16	0	0	0
27780346	2	27	61	Não	Não	14	1	3	13	5	11	29	1	1	0
25770257	2	25	53	Não	Não	6	1	12	12	5	28	18	1	1	1
26720278	2	26	78	Sim	Não	6	0	11	13	7	28	17	0	0	1
21700149	2	21	53	Sim	Não	4	1	11	11	0	24	23	2	1	1
21730076	2	21	72	Sim	Não	7	0	11	14	1	28	28	0	0	1
23760394	2	23	68	Não	Não	13	1	11	12	2	29	25	1	1	0
21730518	2	21	55	Sim	Não	8	1	12	12	9	22	34	1	1	0
21800587	2	21	58	Não	Sim	5	0	12	23	7	18	22	0	0	1
21730205	2	21	56	Sim	Não	5	1	11	17	1	30	25	1	1	1
22740251	2	22	44	Sim	Não	5	0	13	12	9	18	21	0	0	1
22740006	2	22	60	Sim	Sim	10	1	11	18	3	22	13	1	0	0
23760120	2	23	60	Sim	Não	2	1	11	11	4	18	38	2	1	1
23760052	2	23	43	Não	Não	1	0	6	22	5	24	21	0	0	1
21770312	2	21	49	Não	Não	2	0	12	14	7	18	28	0	0	1
27780103	2	27	45	Sim	Não	11	0	11	12	7	26	27	0	0	0
23760494	2	23	66	Não	Não	13	0	12	19	4	43	20	0	0	0
21730293	2	21	53	Sim	Não	2	1	9	24	1	34	42	1	1	1
22740047	2	22	62	Sim	Não	6	0	11	17	1	23	33	0	0	1
23760012	2	23	62	Não	Sim	11	0	11	22	2	37	30	0	0	1
23760495	2	23	55	Sim	Não	13	1	12	10	5	31	42	1	0	0
25810028	2	25	37	Sim	Não	5	0	7	13	7	18	24	0	0	1
26720580	2	26	68	Sim	Não	4	0	14	18	6	30	46	0	0	1
23760124	2	23	66	Sim	Não	12	1	14	18	3	19	25	1	1	0
22740015	2	22	60	Sim	Não	3	0	11	10	5	36	44	0	0	1
25770055	2	25	60	Sim	Não	9	0	11	10	10	30	29	0	0	0
27780473	2	27	65	Sim	Não	2	1	15	12	1	16	40	1	1	1
23760253	2	23	64	Sim	Não	15	1	14	16	1	22	35	1	0	0
21730018	2	21	53	Sim	Não	0	0	11	13	8	10	38	0	0	1
23760042	2	23	40	Sim	Não	4	1	14	12	6	28	28	1	1	1
27780424	2	27	62	Sim	Não	12	0	11	14	1	10	24	0	0	0
23760297	2	23	62	Sim	Não	12	1	15	11	0	17	18	1	0	0
21770450	2	21	35	Sim	Não	3	1	11	12	6	18	20	1	1	1
21700083	2	21	65	Não	Não	8	0	9	16	5	20	34	0	0	1
26720415	2	26	86	Sim	Não	1	1	12	18	2	25	25	0	0	1
25770137	2	25	56	Sim	Não	1	0	9	15	9	20	32	0	0	1
27780203	2	27	60	Sim	Não	13	0	11	11	1	10	11	0	0	0
27780406	2	27	42	Sim	Não	11	0	17	12	9	13	29	0	0	0
22740363	2	22	48	Não	Não	12	0	14	19	9	6	9	0	0	0
25770056	2	25	58	Sim	Não	4	1	7	15	6	38	38	1	1	1
22740183	2	22	39	Sim	Não	15	0	12	12	7	30	14	0	0	0
21730301	2	21	68	Sim	Não	5	1	9	14	6	31	30	1	0	1
21800285	2	21	37	Sim	Sim	9	1	12	27	8	2	16	1	1	1
21770223	2	21	36	Sim	Não	9	0	11	18	9	14	18	0	0	1
22740550	2	22	64	Sim	Não	8	1	9	10	3	30	32	2	1	0
22740129	2	22	44	Sim	Não	13	0	16	11	5	20	31	0	0	0
21730064	2	21	69	Sim	Sim	1	1	13	10	5	24	20	2	1	1
22740258	2	22	71	Não	Não	11	1	6	11	1	18	32	1	0	0
21730218	2	21	54	Não	Não	3	0	11	16	2	9	30	0	0	1
23760343	2	23	53	Sim	Não	3	1	9	17	5	21	14	1	1	1
22720205	2	22	60	Sim	Não	13	0	9	25	8	17	28	0	0	0
22740062	2	22	68	Sim	Não	3	0	12	13	0	30	27	0	0	1
23760395	2	23	56	Não	Não	14	1	14	12	1	19	27	1	1	0
25770214	2	25	52	Sim	Não	8	1	11	12	4	46	44	2	0	0
21730533	2	21	51	Não	Não	7	0	12	14	11	21	42	0	0	1
21730181	2	21	24	Sim	Não	8	0	13	10	5	24	15	0	0	0
22740521	2	22	48	Sim	Não	18	1	11	16	6	16	22	1	1	0
22740149	2	22	56	Sim	Não	9	0	14	15	9	11	8	0	0	0
27780574	2	21	64	Sim	Não	5	1	3	14	5	20	20	2	1	1
21700242	2	21	51	Sim	Não	7	1	11	21	8	28	24	1	1	1
21730433	2	21	46	Sim	Não	0	0	8	11	5	35	40	0	0	1
23760217	2	23	63	Sim	Sim	8	1	2	13	7	28	23	1	1	0
27780475	2	27	65	Sim	Não	1	0	14	13	1	22	33	0	0	1
22740807	2	22	51	Sim	Não	13	1	13	11	11	26	36	1	1	0
25770173	2	25	72	Sim	Sim	7	1	11	11	1	22	40	1	1	0
21730055	2	21	57	Sim	Não	13	0	4	17	5	18	18	0	0	0
22720257	2	22	47	Sim	Não	14	1	3	15	2	22	22	1	1	0
22740024	2	22	57	Sim	Não	11	1	14	12	5	28	37	1	0	0
21730712	2	21	57	Sim	Não	0	0	11	10	2	24	24	0	0	1
22720041	2	22	67	Sim	Não	0	1	14	10	9	28	46	1	1	1
21730100	2	21	57	Não	Não	8	1	9	11	2	36	39	2	0	0
22740067	2	22	54	Sim	Não	13	0	3	12	0	26	21	0	0	0
27780016	2	27	53	Sim	Não	10	0	14	14	8	33	27	0	0	0
23760132	2	23	64	Sim	Não	3	1	5	12	1	30	37	2	1	1
23760011	2	23	55	Não	Não	7	0	14	13	5	22	27	0	0	0
22720009	2	22	63	Sim	Não	14	1	3	17	6	22	32	1	1	0
27780157	2	27	72	Sim	Não	7	1	4	11	1	24	35	1	0	0
21700093	2	21	49	Sim	Não	4	1	11	11	6	24	22	1	1	1
21800542	2	21	71	Sim	Não	2	1	15	17	0	31	21	1	0	1
21790079	2	21	61	Sim	Sim	12	1	12	15	6	18	20	1	1	0
23760173	2	23	55	Sim	Não	5	1	11	20	8	12	28	1	1	1
23760152	2	23	62	Sim	Não	3	0	11	10	0	32	31	0	0	1
22740390	2	22	33	Sim	Não	11	1	12	11	0	21	16	1	1	0
21790059	2	21	55	Sim	Não	8	1	14	13	8	38	20	1	1	0
22740610	2	22	56	Sim	Não	4	0	14	15	10	22	28	0	0	1
23760231	2	23	51	Sim	Sim	17	0	9	20	4	26	16	0	0	0
23760002	2	23	58	Sim	Não	0	1	14	12	1	40	35	1	1	1
22740147	2	22	65	Sim	Não	14	0	11	14	0	26	11	0	0	0
23760102	2	23	67	Sim	Não	5	0	3	15	1	26	23	0	0	1
22740360	2	22	54	Sim	Sim	11	0	10	16	2	33	11	0	0	0
23760039	2	23	55	Não	Não	11	0	7	26	1	26	20	0	0	1
21700148	2	21	48	Sim	Sim	4	1	14	24	1	17	20	2	0	1
22740340	2	22	48	Sim	Não	5	1	11	10	8	12	40	1	1	1
21730641	2	21	53	Não	Não	4	0	7	27	2	28	19	0	0	1
23760567	2	23	57	Sim	Não	8	1	14	10	7	27	23	1	1	0
24700120	2	24	66	Não	Não	13	0	14	10	0	22	30	0	0	0
23760070	2	23	58	Não	Não	7	1	2	16	1	20	16	1	1	1
21800253	2	21	55	Não	Sim	7	1	14	23	2	20	22	1	1	1
22720070	2	22	50	Sim	Não	6	0	13	10	9	28	34	0	0	0
27780312	2	27	65	Sim	Não	7	1	3	11	4	24	27	1	0	0
27780388	2	27	57	Não	Não	10	1	16	15	9	24	36	1	1	0
21810219	2	21	64	Sim	Não	5	0	13	18	2	22	21	0	0	1
27780303	2	27	52	Sim	Não	1	0	5	14	4	21	20	0	0	1
27780095	2	27	74	Sim	Não	3	1	6	14	2	28	34	1	1	1
24700154	2	24	68	Não	Não	6	0	3	13	0	43	28	0	0	1
27780181	2	27	51	Sim	Sim	5	1	14	13	8	24	52	1	1	1
22720455	2	22	57	Sim	Não	7	1	11	23	9	24	25	1	1	1
21730791	2	21	63	Não	Não	0	1	2	11	4	42	40	1	1	1
23760189	2	23	52	Sim	Não	1	1	4	13	3	28	29	1	1	1
25770105	2	25	56	Sim	Não	6	1	14	16	5	12	30	1	1	1
21730765	2	21	68	Sim	Não	3	1	10	20	0	24	42	1	1	1
21730020	2	21	62	Não	Não	3	1	11	15	6	26	24	1	1	1
21700084	2	21	46	Sim	Não	21	1	14	20	5	23	10	1	1	0
21770084	2	21	63	Sim	Não	2	0	9	12	0	35	44	0	0	1
27780550	2	27	62	Sim	Não	2	0	14	14	9	26	38	0	0	1
21730189	2	21	46	Sim	Sim	1	1	11	23	6	8	40	2	1	1
27780237	2	27	68	Não	Não	5	1	7	10	0	23	29	1	0	1
21730794	2	21	61	Sim	Não	5	1	12	21	6	12	35	1	1	1
25770251	2	25	62	Sim	Não	4	1	16	15	7	20	28	1	1	1
22740522	2	22	57	Sim	Não	14	1	11	13	6	39	31	1	1	0
25770088	2	25	64	Sim	Sim	1	1	16	10	0	39	42	1	1	1
25820036	2	25	61	Não	Não	5	1	8	13	4	24	32	1	0	1
25770002	2	25	52	Sim	Não	8	1	8	15	3	22	32	2	1	0
21730640	2	21	76	Sim	Não	1	1	5	17	0	22	30	1	1	1
24910105	2	24	74	Sim	Não	3	0	13	11	1	24	28	0	0	1
23760228	2	23	56	Sim	Não	3	1	11	11	9	26	31	1	1	1
24700248	2	24	61	Sim	Não	6	1	11	19	8	38	16	1	1	1
21800526	2	21	62	Não	Não	6	0	5	18	0	28	28	0	0	1
25770188	2	25	51	Sim	Não	6	0	14	13	9	21	44	0	0	1
27780273	2	27	56	Sim	Não	4	0	17	11	10	27	25	0	0	1
21730504	2	21	63	Não	Não	4	0	8	10	1	31	32	0	0	1
22720138	2	22	57	Sim	Sim	13	0	13	10	9	21	20	0	0	0
21730658	2	21	51	Sim	Não	5	0	3	15	3	42	26	0	0	1
27780321	2	27	62	Sim	Não	12	0	16	11	10	29	24	0	0	0
25770107	2	25	62	Sim	Não	9	1	11	14	1	29	36	1	1	0
23760513	2	23	41	Sim	Não	8	0	11	12	9	29	31	0	0	0
22740513	2	22	72	Não	Não	11	1	11	11	1	21	20	1	1	0
22740346	2	22	62	Sim	Não	10	0	3	14	1	22	20	0	0	0
27780268	2	27	65	Não	Não	13	1	6	10	2	21	38	1	1	0
27780201	2	27	64	Sim	Não	4	0	9	11	1	30	18	0	0	1
23760536	2	23	56	Não	Não	11	1	6	15	4	25	28	2	1	0
21730460	2	21	53	Não	Sim	8	0	13	13	4	24	18	0	0	0
21730134	2	21	69	Sim	Não	7	0	12	13	1	22	18	0	0	0
21770302	2	21	65	Sim	Não	9	0	7	10	2	38	41	0	0	0
22720040	2	22	57	Não	Não	5	0	14	11	3	20	30	0	0	1
21730193	2	21	63	Sim	Não	12	0	13	16	9	26	19	0	0	0
23760242	2	23	61	Sim	Não	9	0	9	16	7	29	29	0	0	0
21790067	2	21	46	Sim	Não	6	1	13	10	8	23	40	1	1	0
22780008	2	22	50	Sim	Não	9	1	11	11	7	24	32	1	1	0
25770116	2	25	58	Não	Não	3	1	6	13	1	29	36	1	0	1
22720068	2	22	59	Não	Não	3	1	6	16	0	30	38	1	1	1
23760488	2	23	56	Sim	Não	8	0	17	14	3	24	15	0	0	0
27780022	2	27	65	Sim	Não	7	1	14	12	0	40	45	1	1	0
22740345	2	22	65	Sim	Não	2	1	8	12	2	36	41	1	1	1
23760143	2	23	72	Sim	Não	9	0	8	10	3	30	30	0	0	0
22740210	2	22	47	Sim	Não	13	0	14	10	8	19	12	0	0	0
27780235	2	27	75	Não	Não	2	0	12	10	0	30	27	0	0	1
21730221	2	21	60	Sim	Não	7	0	14	11	8	18	24	0	0	0
23760463	2	23	67	Sim	Não	14	1	5	17	3	16	34	1	1	0
27780177	2	27	47	Não	Não	4	1	6	12	6	16	23	0	1	1
21730777	2	21	55	Não	Não	8	0	12	15	9	24	26	0	0	0
27780223	2	27	65	Sim	Não	13	0	6	10	1	23	16	0	0	0
21730228	2	21	65	Sim	Não	3	1	8	15	8	23	34	1	1	1
21730592	2	21	64	Sim	Não	7	0	14	17	4	23	22	0	0	1
21900010	2	21	52	Sim	Não	5	1	7	13	3	38	36	1	1	1
22720196	2	22	56	Sim	Não	5	1	11	11	2	41	45	1	1	1
22720262	2	22	55	Sim	Sim	5	1	16	19	7	22	34	1	1	1
21750042	2	21	51	Não	Não	10	1	11	24	1	18	41	1	1	1
22740173	2	22	68	Sim	Não	10	1	9	18	1	14	18	1	1	0
21730561	2	21	62	Não	Não	1	1	3	14	1	32	38	1	0	1
23760451	2	23	68	Sim	Não	18	0	9	13	1	26	30	0	0	0
21810099	2	21	73	Sim	Não	1	0	12	11	3	33	48	0	0	1
27780078	2	27	76	Sim	Não	16	0	14	14	0	37	22	0	0	0
26720468	2	26	74	Não	Não	2	1	5	14	1	28	37	1	0	1
21700215	2	21	62	Não	Não	7	1	8	17	3	22	23	1	1	1
21730746	2	21	70	Sim	Sim	6	0	6	11	1	39	26	0	0	0
22720014	2	22	56	Sim	Não	6	1	8	10	9	24	28	1	1	0
21730124	2	21	57	Sim	Não	9	1	14	10	4	28	26	1	1	0
21750121	2	21	62	Não	Não	1	0	8	11	0	35	22	0	0	1
22740034	2	22	65	Sim	Sim	11	0	6	24	1	28	10	0	0	1
23760546	2	23	59	Não	Não	9	0	15	21	2	23	18	0	0	1
25770015	2	25	70	Sim	Não	8	0	7	10	1	30	30	0	0	0
22740068	2	22	61	Sim	Não	6	1	11	12	2	31	20	1	0	1
21730053	2	21	71	Sim	Não	1	1	5	15	1	18	26	0	0	1
22740787	2	22	74	Sim	Sim	19	1	5	20	8	13	21	1	0	0
23760209	2	23	64	Sim	Não	9	1	2	12	0	34	26	1	1	0
21800744	2	21	74	Não	Sim	1	1	5	15	2	26	53	2	1	1
25770070	2	25	66	Sim	Não	7	0	13	13	10	32	30	0	0	0
23760290	2	23	66	Sim	Não	14	0	5	17	1	22	26	0	0	0
23760302	2	23	67	Sim	Não	1	0	1	11	0	35	28	0	0	1
21700139	2	21	71	Não	Não	14	1	5	20	1	24	28	2	1	0
22740001	2	22	68	Sim	Não	10	0	9	21	2	36	23	0	0	1
21730405	2	21	60	Sim	Não	3	0	8	22	7	19	9	0	0	1
23760230	2	23	76	Sim	Não	8	1	13	14	0	16	22	1	1	0
21700144	2	21	71	Sim	Não	5	1	9	19	3	30	37	1	1	1
26810002	2	26	80	Sim	Sim	6	0	16	10	2	34	38	0	0	0
27780505	2	27	65	Não	Não	12	1	5	18	0	18	16	2	1	0
22720017	2	22	69	Sim	Não	8	0	10	17	2	38	38	0	0	1
23760049	2	23	66	Sim	Não	12	1	6	16	2	28	23	1	0	0
21730141	2	21	83	Sim	Não	12	0	4	14	0	14	30	0	0	0
21730590	2	21	73	Sim	Não	7	0	16	15	9	32	49	0	0	1
21730282	2	21	63	Sim	Não	3	1	5	12	1	22	26	1	0	1
22720051	2	22	74	Não	Não	8	1	11	20	0	30	22	1	1	1
27780330	2	27	79	Sim	Não	10	0	6	12	0	21	22	0	0	0
24700097	2	24	53	Sim	Não	4	1	11	11	11	34	40	1	1	1
21750116	2	21	60	Sim	Não	13	0	11	11	2	23	24	0	0	0
24700031	2	24	57	Sim	Não	5	1	11	10	8	21	24	1	1	1
21800352	2	21	90	Sim	Não	7	1	14	10	4	26	24	1	0	0
24700095	2	24	64	Sim	Não	2	0	6	18	0	30	30	0	0	1
25770123	2	25	76	Sim	Não	9	0	8	20	6	26	36	0	0	1
21730509	2	21	63	Sim	Não	9	1	4	18	2	27	24	1	0	1
25770217	2	25	58	Sim	Não	0	1	16	10	6	35	32	1	1	1
21700058	2	21	59	Sim	Sim	9	1	13	20	5	16	24	1	1	1
23760046	2	23	46	Sim	Não	13	0	9	15	9	24	24	0	0	0
24700313	2	24	62	Não	Não	4	0	7	11	8	28	34	0	0	1
25770104	2	25	71	Sim	Não	9	0	12	10	1	29	24	0	0	0
21700071	2	21	81	Não	Não	11	1	3	10	1	26	20	1	0	0
23760089	2	23	45	Sim	Não	4	0	11	18	9	15	18	0	0	1
27780369	2	27	64	Sim	Não	4	0	5	12	1	28	22	0	0	1
21700125	2	21	66	Sim	Não	14	0	9	13	8	34	29	0	0	0
23760156	2	23	49	Sim	Não	7	1	16	13	9	22	46	1	1	0
24910173	2	24	75	Sim	Não	3	0	16	13	4	24	30	0	0	1
22740095	2	22	45	Sim	Não	9	0	14	11	8	15	19	0	0	0
23760305	2	23	71	Sim	Não	4	1	9	16	2	24	39	1	1	1
25810036	2	25	59	Sim	Não	6	1	14	16	3	24	42	1	1	1
23760425	2	23	35	Sim	Não	10	0	14	12	10	27	37	0	0	0
23760122	2	23	54	Não	Não	3	1	12	11	1	22	26	1	0	1
23760252	2	23	76	Sim	Não	5	0	14	10	1	42	36	0	0	1
22740512	2	22	47	Não	Não	4	0	16	12	7	25	11	0	0	1
23760531	2	23	47	Não	Não	9	1	11	11	3	14	25	1	1	0
24700127	2	24	70	Sim	Sim	8	1	11	15	5	16	14	1	1	0
21700033	2	21	61	Sim	Sim	7	0	11	11	5	28	18	0	0	0
25810009	2	25	71	Sim	Não	8	0	11	13	9	32	22	0	0	0
21730313	2	21	62	Sim	Não	1	0	13	12	2	18	36	0	0	1
24700277	2	24	77	Sim	Não	16	0	6	19	0	19	16	0	0	0
22740531	2	22	31	Sim	Não	4	0	12	14	8	35	34	0	0	1
23760177	2	23	51	Sim	Não	7	0	11	10	5	32	32	0	0	0
27780425	2	27	54	Sim	Não	7	1	7	15	3	27	34	2	0	1
22740374	2	22	40	Não	Sim	11	0	12	14	7	26	16	0	0	0
22740072	2	22	43	Sim	Não	4	1	11	12	7	19	35	1	1	1
27780028	2	27	66	Sim	Não	15	0	8	20	1	17	21	0	0	0
24700293	2	24	53	Sim	Não	7	0	15	14	10	28	22	0	0	1
21800437	2	21	66	Sim	Não	6	1	11	14	7	24	42	2	1	1
25810002	2	25	62	Sim	Não	2	0	12	17	6	39	22	0	0	1
26720508	2	26	65	Sim	Não	4	1	8	10	3	46	35	1	1	1
21730214	2	21	49	Não	Sim	7	1	14	18	7	20	25	1	1	1
21800215	2	21	73	Sim	Não	6	1	13	13	0	35	26	1	1	1
21730258	2	21	57	Sim	Não	1	0	8	13	4	35	31	0	0	1
21700104	2	21	44	Sim	Não	0	0	14	12	11	28	32	0	0	1
21700092	2	21	69	Sim	Não	4	0	5	15	3	28	30	0	0	1
26720471	2	26	57	Sim	Não	7	0	9	15	7	26	11	0	0	1
26810010	2	26	57	Sim	Não	7	1	14	10	7	18	42	1	1	0
27780047	2	27	69	Sim	Não	8	0	9	14	7	17	15	0	0	0
22740134	2	22	51	Sim	Não	4	1	3	13	2	14	14	1	0	1
21730543	2	21	77	Não	Sim	5	1	5	10	1	24	18	1	1	1
24910204	2	24	55	Sim	Não	4	0	9	20	4	26	14	0	0	1
23760446	2	23	52	Sim	Não	1	1	14	10	7	28	36	1	1	1
27780179	2	27	76	Não	Não	12	0	11	10	1	36	35	0	0	0
26810093	2	26	57	Sim	Não	6	0	14	10	7	36	42	0	0	0
21800518	2	21	76	Não	Não	7	1	12	10	2	26	36	1	0	0
21730043	2	21	54	Sim	Não	13	1	13	19	8	28	28	1	1	0
23760418	2	23	40	Sim	Não	3	0	12	18	11	4	22	0	0	1
27780041	2	27	74	Sim	Não	3	1	7	13	2	23	18	1	0	1
27780423	2	27	69	Sim	Não	5	1	12	11	2	31	51	1	1	1
27780122	2	27	69	Sim	Não	4	1	16	14	1	22	29	2	1	1
21800229	2	21	37	Sim	Não	13	0	11	17	8	14	26	0	0	0
22720234	2	22	55	Não	Não	16	0	9	11	3	36	30	0	0	0
22740177	2	22	61	Sim	Não	14	1	13	11	6	26	33	1	1	0
27780295	2	27	76	Não	Não	11	1	14	10	1	30	36	0	0	0
27780315	2	27	69	Sim	Não	13	1	11	11	8	26	39	1	1	0
27780318	2	27	91	Sim	Não	8	0	10	11	0	22	33	0	0	0
27780476	2	27	86	Sim	Não	10	1	14	13	0	24	29	2	1	0
21730699	2	21	53	Não	Não	7	0	11	17	3	20	26	0	0	1
27780570	2	27	57	Sim	Não	0	1	14	14	7	28	32	1	1	1
25770215	2	25	28	Sim	Não	5	0	12	10	10	38	32	0	0	1
27780320	2	27	79	Sim	Não	5	1	14	10	0	22	38	1	1	1
24910216	2	24	70	Sim	Não	9	1	4	15	2	29	24	1	1	0
25770099	2	25	62	Sim	Não	7	1	9	14	2	26	32	1	1	1
27780107	2	27	56	Sim	Não	7	1	6	12	2	25	48	1	1	0
27780141	2	27	74	Não	Não	8	0	10	11	3	13	26	0	0	0
26720662	2	26	67	Sim	Sim	3	0	12	13	3	25	31	0	0	1
21800040	2	21	62	Sim	Não	12	0	5	19	1	22	26	0	0	0
26720644	2	26	88	Não	Não	5	1	6	14	5	22	46	1	1	1
21820006	2	21	46	Sim	Não	9	1	5	12	2	28	28	1	0	0
21730611	2	21	61	Não	Não	10	0	5	12	3	24	26	0	0	0
27780385	2	27	63	Sim	Não	5	0	4	12	7	29	21	0	0	1
21820009	2	21	74	Não	Não	4	0	6	10	0	26	30	0	0	1
24700165	2	24	58	Não	Não	0	1	6	10	1	30	30	1	1	1
27780004	2	27	57	Sim	Não	0	1	14	11	8	12	48	1	1	1
23760313	2	23	65	Sim	Não	9	0	9	22	0	22	26	0	0	1
21800420	2	21	55	Sim	Sim	6	1	11	10	0	22	24	1	0	0
21730023	2	21	49	Sim	Sim	3	1	10	15	2	24	26	1	1	1
23780003	2	23	35	Sim	Não	8	0	9	11	7	14	4	0	0	0
21730402	2	21	65	Não	Não	6	0	4	13	0	29	31	0	0	1
25770030	2	25	68	Não	Não	4	0	5	10	1	24	20	0	0	1
26810134	2	26	56	Sim	Não	5	1	12	19	2	20	24	1	1	1
22720415	2	22	61	Sim	Não	11	0	11	13	4	26	16	0	0	0
24910134	2	24	53	Sim	Não	3	1	13	14	9	26	41	1	1	1
21800761	2	21	51	Sim	Não	6	0	7	17	8	27	20	0	0	1
22740463	2	22	36	Sim	Não	2	1	12	14	8	26	16	1	1	1
21790195	2	21	74	Sim	Sim	4	0	4	14	1	38	22	0	0	1
21700079	2	21	75	Sim	Não	1	0	3	11	1	28	42	0	0	1
21790156	2	21	66	Sim	Sim	5	0	6	10	1	24	30	0	0	1
23760180	2	23	48	Sim	Não	14	0	8	24	10	18	14	0	0	0
25770144	2	25	41	Sim	Não	7	0	11	17	6	22	26	0	0	1
21790036	2	21	75	Não	Não	8	1	7	12	1	29	14	1	0	0
21800415	2	21	26	Sim	Não	6	0	11	17	9	36	26	0	0	1
21770238	2	21	58	Sim	Não	6	0	3	10	2	16	26	0	0	0
26720678	2	26	61	Sim	Sim	9	0	11	24	2	34	15	0	0	1
21730312	2	21	56	Sim	Não	2	1	12	16	3	22	26	1	1	1
24700222	2	24	60	Sim	Não	4	1	11	10	7	48	38	1	1	1
27780300	2	27	81	Não	Não	14	1	14	11	0	17	18	0	0	0
27780238	2	27	67	Não	Não	5	1	6	11	5	23	48	1	0	1
22810026	2	22	72	Não	Sim	11	0	5	21	0	34	18	0	0	0
21700062	2	21	59	Sim	Não	13	1	13	14	1	37	40	1	1	0
27780100	2	27	58	Sim	Não	11	1	13	12	4	34	35	0	1	0
21700124	2	21	66	Sim	Não	5	1	11	10	8	30	28	2	1	1
21730771	2	21	65	Sim	Não	9	0	13	15	6	26	29	0	0	0
21800543	2	21	88	Sim	Não	7	0	6	16	0	32	24	0	0	1
21770109	2	21	75	Sim	Não	2	0	5	15	1	34	38	0	0	1
27780242	2	27	84	Sim	Não	5	1	14	10	1	34	31	1	1	1
24910227	2	24	60	Sim	Não	9	1	17	16	8	32	28	1	1	0
21780005	2	21	64	Não	Não	8	0	11	13	9	33	14	0	0	0
21820003	2	21	59	Sim	Não	1	0	5	13	2	28	28	0	0	1
26720184	2	26	55	Sim	Não	11	1	15	12	10	20	23	1	1	0
27780285	2	27	67	Sim	Sim	13	0	14	10	1	22	28	0	0	0
21800322	2	21	73	Não	Sim	12	1	12	18	1	15	32	1	1	0
27780253	2	27	72	Sim	Não	4	1	1	11	0	24	42	2	1	1
21730007	2	21	58	Sim	Não	13	0	11	11	6	20	24	0	0	0
21750032	2	21	75	Não	Não	6	0	2	10	2	23	36	0	0	0
27780337	2	27	43	Sim	Não	5	0	13	10	5	32	27	0	0	1
27780404	2	27	42	Sim	Não	1	0	11	11	5	19	16	0	0	1
21750027	2	21	57	Sim	Não	10	0	1	12	6	23	21	0	0	0
22740288	2	22	63	Não	Não	9	1	9	14	1	24	20	1	1	0
21730200	2	21	56	Sim	Não	6	0	11	18	2	22	24	0	0	1
21700156	2	21	76	Não	Sim	7	0	5	16	1	42	35	0	0	1
21700208	2	21	74	Sim	Sim	11	0	3	14	1	32	30	0	0	0
24700050	2	24	69	Sim	Não	9	1	8	15	2	34	24	1	0	0
27780219	2	27	51	Sim	Não	8	1	14	11	7	31	31	1	1	0
21730113	2	21	67	Sim	Não	0	0	14	11	10	30	52	0	0	1
22740057	2	22	52	Não	Não	5	1	11	10	9	26	22	1	1	1
